# Supplementary material for: The IL-33/ST2 pathway shapes the regulatory T cell phenotype to promote intestinal cancer
Source: Mucosal Immunol. 2019 Jun 5;12(4):990–1003. doi: 10.1038/s41385-019-0176-y (PMC7746527; doi:10.1038/s41385-019-0176-y)
Supplement: Supplementary file 2 — Supplementary Data 1 [file 41385_2019_176_MOESM2_ESM.xlsx]

## Sheet: phenotype.txt
PROBEID	ENTREZID	SYMBOL	GENENAME	present	logFC	AveExpr	t	P.Value	adj.P.Val	B
18361_at	18361	Olfr60	olfactory receptor 60	TRUE	-2.78923	7.10726	-18.3557	2.73462e-09	5.5078e-05	10.9998
21414_at	21414	Tcf7	transcription factor 7, T cell specific	TRUE	-1.77834	8.52145	-14.7272	2.52321e-08	0.000124456	9.31791
13618_at	13618	Ednrb	endothelin receptor type B	TRUE	2.20611	10.0109	14.6454	2.6678e-08	0.000124456	9.27304
12043_at	12043	Bcl2	B cell leukemia/lymphoma 2	TRUE	-2.08713	9.27554	-14.4736	3.00195e-08	0.000124456	9.17762
217410_at	217410	Trib2	tribbles pseudokinase 2	TRUE	-1.78532	10.2893	-14.2447	3.51997e-08	0.000124456	9.04804
14608_at	14608	Gpr83	G protein-coupled receptor 83	TRUE	-2.22771	9.27368	-14.1707	3.70754e-08	0.000124456	9.00557
16492_at	16492	Kcna4	potassium voltage-gated channel, shaker-related subfamily, member 4	TRUE	2.05803	9.1937	13.87	4.59115e-08	0.000132101	8.82961
96875_at	96875	Prg4	proteoglycan 4 (megakaryocyte stimulating factor, articular superficial zone protein)	TRUE	-1.90688	7.56067	-13.4558	6.20583e-08	0.00015624	8.57866
14758_at	14758	Gpm6b	glycoprotein m6b	TRUE	-1.86189	7.73011	-13.0319	8.52209e-08	0.000190715	8.31099
381347_at	381347	4930412O13Rik	RIKEN cDNA 4930412O13 gene	TRUE	2.10837	8.90348	12.6735	1.12243e-07	0.00022607	8.0757
17082_at	17082	Il1rl1	interleukin 1 receptor-like 1	TRUE	1.73119	11.915	12.3419	1.45736e-07	0.000245876	7.85025
14357_at	14357	Dtx1	deltex 1, E3 ubiquitin ligase	TRUE	-1.49344	8.12906	-12.2791	1.53218e-07	0.000245876	7.80677
19885_at	19885	Rorc	RAR-related orphan receptor gamma	TRUE	-1.5107	6.85656	-12.1796	1.65971e-07	0.000245876	7.73717
22234_at	22234	Ugcg	UDP-glucose ceramide glucosyltransferase	TRUE	-2.14331	7.38875	-12.1433	1.70908e-07	0.000245876	7.71159
13036_at	13036	Ctsh	cathepsin H	TRUE	2.06262	8.04339	11.8468	2.17743e-07	0.000284226	7.49927
12145_at	12145	Cxcr5	chemokine (C-X-C motif) receptor 5	TRUE	-2.03699	8.2109	-11.7464	2.36635e-07	0.000284226	7.42591
104923_at	104923	Adi1	acireductone dioxygenase 1	TRUE	-1.789	7.01959	-11.73	2.39901e-07	0.000284226	7.4138
67800_at	67800	Dgat2	diacylglycerol O-acyltransferase 2	TRUE	1.5337	9.4796	11.407	3.14973e-07	0.000352437	7.17215
233046_at	233046	Rasgrp4	RAS guanyl releasing protein 4	TRUE	1.71242	8.13184	11.1823	3.82179e-07	0.00038779	6.99915
71733_at	71733	Susd2	sushi domain containing 2	TRUE	1.39434	8.3312	11.1579	3.9037e-07	0.00038779	6.98012
68526_at	68526	Gpr155	G protein-coupled receptor 155	TRUE	-1.55513	8.58427	-11.1176	4.04328e-07	0.00038779	6.94855
20440_at	20440	St6gal1	beta galactoside alpha 2,6 sialyltransferase 1	TRUE	-1.9307	9.2239	-10.9458	4.7019e-07	0.000430459	6.81258
381269_at	381269	Mreg	melanoregulin	TRUE	1.57751	6.48512	10.8509	5.11517e-07	0.000447933	6.73639
72747_at	72747	Ttc39c	tetratricopeptide repeat domain 39C	TRUE	1.29833	9.00036	10.71	5.80317e-07	0.000487007	6.6219
12519_at	12519	Cd80	CD80 antigen	TRUE	1.47253	10.0456	10.6126	6.33749e-07	0.000489061	6.54174
227326_at	227326	Gpr55	G protein-coupled receptor 55	TRUE	1.42518	9.14934	10.5261	6.85649e-07	0.000489061	6.46992
16174_at	16174	Il18rap	interleukin 18 receptor accessory protein	TRUE	1.48275	8.7508	10.4755	7.18177e-07	0.000489061	6.42756
73710_at	73710	Tubb2b	tubulin, beta 2B class IIB	TRUE	-1.90772	7.79257	-10.4715	7.20868e-07	0.000489061	6.42414
77300_at	77300	Raph1	Ras association (RalGDS/AF-6) and pleckstrin homology domains 1	TRUE	1.54185	8.96987	10.4641	7.25734e-07	0.000489061	6.41798
16206_at	16206	Lrig1	leucine-rich repeats and immunoglobulin-like domains 1	TRUE	-1.60622	10.082	-10.3673	7.93495e-07	0.000489061	6.33621
15213_at	15213	Hey1	hairy/enhancer-of-split related with YRPW motif 1	TRUE	-1.488	9.35266	-10.3532	8.03962e-07	0.000489061	6.32419
12876_at	12876	Cpe	carboxypeptidase E	TRUE	-1.63139	9.1132	-10.3336	8.18659e-07	0.000489061	6.30756
18548_at	18548	Pcsk1	proprotein convertase subtilisin/kexin type 1	TRUE	1.69667	6.79439	10.3291	8.22139e-07	0.000489061	6.30367
241230_at	241230	St8sia6	ST8 alpha-N-acetyl-neuraminide alpha-2,8-sialyltransferase 6	TRUE	-1.50577	8.15983	-10.3246	8.25584e-07	0.000489061	6.29983
69399_at	69399	1700025G04Rik	RIKEN cDNA 1700025G04 gene	TRUE	-1.83388	8.50143	-10.2248	9.06086e-07	0.000499042	6.21428
76820_at	76820	Fam49a	family with sequence similarity 49, member A	TRUE	-1.54125	7.0988	-10.2116	9.17345e-07	0.000499042	6.20291
50928_at	50928	Klrg1	killer cell lectin-like receptor subfamily G, member 1	TRUE	1.52183	10.7113	10.1806	9.44436e-07	0.000499042	6.1761
666926_at	666926	Gm8369	predicted gene 8369	TRUE	-1.73445	8.10127	-10.1614	9.61655e-07	0.000499042	6.15944
60361_at	60361	Ms4a4b	membrane-spanning 4-domains, subfamily A, member 4B	TRUE	-1.4524	7.84295	-10.1536	9.68762e-07	0.000499042	6.15265
16599_at	16599	Klf3	Kruppel-like factor 3 (basic)	TRUE	-1.22867	8.58465	-10.1294	9.91098e-07	0.000499042	6.13162
109232_at	109232	Sccpdh	saccharopine dehydrogenase (putative)	TRUE	-2.07276	6.38971	-10.0734	1.04505e-06	0.000513375	6.08267
16177_at	16177	Il1r1	interleukin 1 receptor, type I	TRUE	-1.6986	8.48016	-9.98499	1.13678e-06	0.000541292	6.00483
216505_at	216505	Pik3ip1	phosphoinositide-3-kinase interacting protein 1	TRUE	-1.54093	9.67936	-9.96778	1.15563e-06	0.000541292	5.98959
114249_at	114249	Npnt	nephronectin	TRUE	1.86382	10.2197	9.93343	1.19428e-06	0.000546684	5.95909
66573_at	66573	Dzip1	DAZ interacting protein 1	TRUE	-1.74221	6.76384	-9.86419	1.27654e-06	0.000571353	5.89726
18619_at	18619	Penk	preproenkephalin	TRUE	1.42619	11.4492	9.72767	1.45735e-06	0.000638096	5.77399
21949_at	21949	Tnfsf8	tumor necrosis factor (ligand) superfamily, member 8	TRUE	-1.74015	8.27296	-9.67121	1.5401e-06	0.000659981	5.72247
52150_at	52150	Kcnk6	potassium inwardly-rectifying channel, subfamily K, member 6	TRUE	1.14061	9.5539	9.61074	1.63443e-06	0.000685814	5.66694
12520_at	12520	Cd81	CD81 antigen	TRUE	1.19842	10.7448	9.58385	1.67837e-06	0.00068988	5.64213
19739_at	19739	Rgs9	regulator of G-protein signaling 9	TRUE	1.10098	10.3947	9.48261	1.8557e-06	0.000747513	5.54806
16716_at	16716	Ky	kyphoscoliosis peptidase	TRUE	1.29887	8.76647	9.44205	1.93235e-06	0.000759196	5.51009
227937_at	227937	Pkp4	plakophilin 4	TRUE	1.3171	9.40503	9.4278	1.96009e-06	0.000759196	5.49671
14268_at	14268	Fn1	fibronectin 1	TRUE	1.45875	9.36922	9.32245	2.17914e-06	0.000823851	5.39711
22151_at	22151	Tubb2a	tubulin, beta 2A class IIA	TRUE	-1.46475	9.93189	-9.30906	2.20883e-06	0.000823851	5.38438
75665_at	75665	Bicdl1	BICD family like cargo adaptor 1	TRUE	-1.45879	8.61905	-9.19761	2.4737e-06	0.000905869	5.2776
436100_at	436100	Gm21814	predicted gene, 21814	TRUE	1.17351	7.18296	9.12592	2.66218e-06	0.000957483	5.20822
74901_at	74901	Kbtbd11	kelch repeat and BTB (POZ) domain containing 11	TRUE	-1.47833	9.62567	-8.95215	3.18693e-06	0.00112611	5.03777
14938_at	14938	Gzma	granzyme A	TRUE	1.76512	8.84871	8.89568	3.38085e-06	0.00116571	4.98166
67784_at	67784	Plxnd1	plexin D1	TRUE	1.09612	9.9837	8.88599	3.41538e-06	0.00116571	4.972
239743_at	239743	Klhl6	kelch-like 6	TRUE	-1.03767	9.77489	-8.87015	3.47265e-06	0.00116571	4.95619
13992_at	13992	Khdrbs3	KH domain containing, RNA binding, signal transduction associated 3	TRUE	-1.20697	6.80376	-8.83482	3.60424e-06	0.00119005	4.9208
233315_at	233315	Mtmr10	myotubularin related protein 10	TRUE	1.29969	7.22974	8.80838	3.70624e-06	0.00120399	4.89423
317758_at	317758	Gimap9	GTPase, IMAP family member 9	TRUE	-1.04561	8.47089	-8.73233	4.01741e-06	0.00122105	4.81739
329421_at	329421	Myo3b	myosin IIIB	TRUE	-1.01921	10.1274	-8.7294	4.02999e-06	0.00122105	4.81441
66972_at	66972	Slc25a23	solute carrier family 25 (mitochondrial carrier; phosphate carrier), member 23	TRUE	-1.21899	7.45732	-8.72201	4.0618e-06	0.00122105	4.80691
78255_at	78255	Ralgps2	Ral GEF with PH domain and SH3 binding motif 2	TRUE	-1.03812	8.33043	-8.71697	4.08366e-06	0.00122105	4.80178
12728_at	12728	Clcn5	chloride channel, voltage-sensitive 5	TRUE	1.04791	7.36011	8.71051	4.11186e-06	0.00122105	4.79522
16790_at	16790	Anpep	alanyl (membrane) aminopeptidase	TRUE	1.43255	7.67563	8.70809	4.12251e-06	0.00122105	4.79275
20343_at	20343	Sell	selectin, lymphocyte	TRUE	-1.47058	9.74011	-8.63923	4.43753e-06	0.0012948	4.72242
23969_at	23969	Pacsin1	protein kinase C and casein kinase substrate in neurons 1	TRUE	-1.78549	7.5431	-8.62619	4.50007e-06	0.0012948	4.70904
20400_at	20400	Sh2d1a	SH2 domain containing 1A	TRUE	-1.19325	10.918	-8.5883	4.6873e-06	0.00132968	4.67005
76630_at	76630	Stambpl1	STAM binding protein like 1	TRUE	-1.11981	10.0584	-8.42397	5.60284e-06	0.00155247	4.49903
52552_at	52552	Parp8	poly (ADP-ribose) polymerase family, member 8	TRUE	-1.43349	8.50381	-8.42006	5.62685e-06	0.00155247	4.49492
407821_at	407821	Znrf3	zinc and ring finger 3	TRUE	-1.09596	9.04007	-8.3888	5.82293e-06	0.00158486	4.46202
21983_at	21983	Tpbg	trophoblast glycoprotein	TRUE	1.5179	7.12495	8.35745	6.02702e-06	0.00161854	4.42891
20344_at	20344	Selp	selectin, platelet	TRUE	-1.50722	5.90677	-8.30946	6.35462e-06	0.00168124	4.37799
381110_at	381110	Rmdn2	regulator of microtubule dynamics 2	TRUE	0.984615	6.39644	8.29915	6.42746e-06	0.00168124	4.36702
63955_at	63955	Cables1	CDK5 and Abl enzyme substrate 1	TRUE	1.19105	7.5176	8.24886	6.7961e-06	0.00175488	4.3133
23890_at	23890	Gpr34	G protein-coupled receptor 34	TRUE	-1.23875	6.60868	-8.22891	6.94863e-06	0.00177155	4.29191
71223_at	71223	Gpr15	G protein-coupled receptor 15	TRUE	0.934614	10.4546	8.03886	8.60224e-06	0.00216572	4.08571
18407_at	18407	Orm3	orosomucoid 3	TRUE	1.00396	7.76796	7.92799	9.76024e-06	0.00242693	3.96337
94275_at	94275	Maged1	melanoma antigen, family D, 1	TRUE	-1.18298	6.78073	-7.89652	1.01188e-05	0.0024854	3.92837
107652_at	107652	Uap1	UDP-N-acetylglucosamine pyrophosphorylase 1	TRUE	1.20449	8.6054	7.85055	1.06685e-05	0.00258886	3.87701
73847_at	73847	Fam110a	family with sequence similarity 110, member A	TRUE	1.11479	9.83738	7.8244	1.09956e-05	0.00260844	3.84768
16153_at	16153	Il10	interleukin 10	TRUE	-1.99418	9.44758	-7.82341	1.10083e-05	0.00260844	3.84656
286940_at	286940	Flnb	filamin, beta	TRUE	1.22422	11.4693	7.78721	1.14796e-05	0.00266622	3.80581
235973_at	235973	A630095E13Rik	RIKEN cDNA A630095E13 gene	TRUE	1.91882	5.08944	7.78442	1.15169e-05	0.00266622	3.80266
100043515_at	100043515	Gm4491	predicted gene 4491	TRUE	0.926552	5.65231	7.75315	1.1943e-05	0.00269746	3.76732
76566_at	76566	Rflnb	refilin B	TRUE	-1.5484	6.87901	-7.75118	1.19704e-05	0.00269746	3.76509
69698_at	69698	Slc52a3	solute carrier protein family 52, member 3	TRUE	0.945322	9.07648	7.74314	1.2083e-05	0.00269746	3.75598
239849_at	239849	Cd200r4	CD200 receptor 4	TRUE	1.1606	6.99016	7.73158	1.2247e-05	0.00269746	3.74286
14012_at	14012	Mpzl2	myelin protein zero-like 2	TRUE	-1.18202	8.6993	-7.72638	1.23215e-05	0.00269746	3.73695
72121_at	72121	Dennd2d	DENN/MADD domain containing 2D	TRUE	-1.32922	8.93025	-7.70598	1.26185e-05	0.00273279	3.71376
50905_at	50905	Il17rb	interleukin 17 receptor B	FALSE	1.23518	7.61307	7.67054	1.31533e-05	0.00281831	3.67332
20449_at	20449	St8sia1	ST8 alpha-N-acetyl-neuraminide alpha-2,8-sialyltransferase 1	TRUE	-1.93053	7.79073	-7.62701	1.38438e-05	0.00292894	3.62345
16842_at	16842	Lef1	lymphoid enhancer binding factor 1	TRUE	-1.13414	9.24484	-7.61989	1.39605e-05	0.00292894	3.61526
13136_at	13136	Cd55	CD55 molecule, decay accelerating factor for complement	TRUE	-1.01756	7.65493	-7.61046	1.41165e-05	0.00293113	3.60442
74201_at	74201	Cep97	centrosomal protein 97	TRUE	-0.968743	8.02964	-7.56321	1.49276e-05	0.00306792	3.5499
71683_at	71683	Gypc	glycophorin C	TRUE	-0.986565	7.3265	-7.53125	1.55047e-05	0.00315435	3.51285
30945_at	30945	Rnf19a	ring finger protein 19A	TRUE	-0.953051	10.1638	-7.52055	1.57033e-05	0.00316279	3.50042
57916_at	57916	Tnfrsf13b	tumor necrosis factor receptor superfamily, member 13b	TRUE	0.991152	9.27291	7.499	1.61115e-05	0.00317989	3.47534
57440_at	57440	Ehd3	EH-domain containing 3	TRUE	-1.23526	6.25237	-7.49246	1.62377e-05	0.00317989	3.46771
65221_at	65221	Slc15a3	solute carrier family 15, member 3	TRUE	0.997173	11.9772	7.49122	1.62618e-05	0.00317989	3.46627
226255_at	226255	Atrnl1	attractin like 1	TRUE	0.967214	9.14569	7.45749	1.69306e-05	0.00326047	3.42685
18761_at	18761	Prkcq	protein kinase C, theta	TRUE	-1.07447	9.75174	-7.45419	1.69976e-05	0.00326047	3.42299
224109_at	224109	Nrros	negative regulator of reactive oxygen species	TRUE	0.930071	9.47266	7.43831	1.73242e-05	0.00327879	3.40437
237436_at	237436	Gas2l3	growth arrest-specific 2 like 3	TRUE	0.975261	9.64392	7.43377	1.74187e-05	0.00327879	3.39904
13482_at	13482	Dpp4	dipeptidylpeptidase 4	TRUE	-1.16264	6.30119	-7.39432	1.82646e-05	0.00339397	3.35263
237860_at	237860	Ssh2	slingshot homolog 2 (Drosophila)	TRUE	-0.901809	9.0007	-7.38548	1.84603e-05	0.00339397	3.34219
207215_at	207215	Fbxo40	F-box protein 40	TRUE	0.908988	7.61973	7.38207	1.85362e-05	0.00339397	3.33817
74007_at	74007	Btbd11	BTB (POZ) domain containing 11	TRUE	-1.17084	6.05097	-7.36793	1.88552e-05	0.00342129	3.32145
93675_at	93675	Clec2i	C-type lectin domain family 2, member i	TRUE	-1.22219	8.64154	-7.35828	1.90763e-05	0.00343049	3.31003
19347_at	19347	Dennd5a	DENN/MADD domain containing 5A	TRUE	0.934569	9.47653	7.34878	1.92964e-05	0.00343938	3.29879
107569_at	107569	Nt5c3	5'-nucleotidase, cytosolic III	TRUE	-0.987397	6.2362	-7.31659	2.0064e-05	0.00354481	3.26056
57764_at	57764	Ntn4	netrin 4	TRUE	-1.4703	7.71408	-7.28788	2.0776e-05	0.00363869	3.22635
17096_at	17096	Lyn	LYN proto-oncogene, Src family tyrosine kinase	TRUE	1.00938	8.15719	7.27115	2.12036e-05	0.00368156	3.20637
408062_at	408062	Zfp873	zinc finger protein 873	TRUE	-1.26628	5.47877	-7.21755	2.26385e-05	0.00388296	3.14208
105827_at	105827	Amigo2	adhesion molecule with Ig like domain 2	TRUE	-0.835991	6.77753	-7.21357	2.27491e-05	0.00388296	3.13729
67887_at	67887	Saraf	store-operated calcium entry-associated regulatory factor	TRUE	-0.876334	9.96276	-7.1763	2.38143e-05	0.00403061	3.09234
320495_at	320495	Ipcef1	interaction protein for cytohesin exchange factors 1	TRUE	-0.843408	9.20985	-7.1519	2.45405e-05	0.00411892	3.06281
12125_at	12125	Bcl2l11	BCL2-like 11 (apoptosis facilitator)	TRUE	-1.09443	8.36336	-7.14286	2.48155e-05	0.00413065	3.05185
228829_at	228829	Phf20	PHD finger protein 20	TRUE	-1.19966	6.21494	-7.10448	2.60213e-05	0.00426234	3.00518
65963_at	65963	Tmem176b	transmembrane protein 176B	TRUE	-1.22001	7.77179	-7.10421	2.60299e-05	0.00426234	3.00485
22779_at	22779	Ikzf2	IKAROS family zinc finger 2	TRUE	0.960214	10.9767	7.08174	2.67652e-05	0.0043474	2.97744
54396_at	54396	Irgm2	immunity-related GTPase family M member 2	TRUE	-1.00603	8.67472	-7.0614	2.745e-05	0.00442297	2.95257
116873_at	116873	Stim2	stromal interaction molecule 2	TRUE	-1.02412	9.72712	-7.0298	2.85519e-05	0.00455557	2.9138
227659_at	227659	Slc2a6	solute carrier family 2 (facilitated glucose transporter), member 6	TRUE	0.858024	8.8014	7.02495	2.87254e-05	0.00455557	2.90784
14026_at	14026	Evl	Ena-vasodilator stimulated phosphoprotein	TRUE	-1.06166	9.13513	-6.99915	2.96662e-05	0.00464486	2.87608
239650_at	239650	Ccdc184	coiled-coil domain containing 184	TRUE	0.900462	7.88377	6.99691	2.97496e-05	0.00464486	2.87331
17855_at	17855	Mvk	mevalonate kinase	TRUE	-0.97877	8.47787	-6.96963	3.07841e-05	0.00470514	2.83962
102635315_at	102635315	Gm32687	predicted gene, 32687	TRUE	-0.820316	5.61726	-6.96744	3.08686e-05	0.00470514	2.83691
12802_at	12802	Cnr2	cannabinoid receptor 2 (macrophage)	TRUE	-0.866812	6.11029	-6.96536	3.09493e-05	0.00470514	2.83434
22193_at	22193	Ube2e3	ubiquitin-conjugating enzyme E2E 3	TRUE	0.991594	10.0392	6.96226	3.10702e-05	0.00470514	2.83049
140474_at	140474	Muc4	mucin 4	TRUE	0.947635	9.42618	6.82827	3.68033e-05	0.00550099	2.66333
50706_at	50706	Postn	periostin, osteoblast specific factor	TRUE	-2.20193	6.72586	-6.82681	3.68718e-05	0.00550099	2.66149
235086_at	235086	Igsf9b	immunoglobulin superfamily, member 9B	TRUE	0.899972	8.21595	6.81954	3.72144e-05	0.00550805	2.65235
212772_at	212772	Arl14ep	ADP-ribosylation factor-like 14 effector protein	TRUE	0.948962	9.65962	6.81425	3.7466e-05	0.00550805	2.64569
17076_at	17076	Ly75	lymphocyte antigen 75	TRUE	1.07806	9.5893	6.80768	3.77809e-05	0.00550855	2.63742
20454_at	20454	St3gal5	ST3 beta-galactoside alpha-2,3-sialyltransferase 5	TRUE	0.84422	7.24935	6.8028	3.80164e-05	0.00550855	2.63128
16194_at	16194	Il6ra	interleukin 6 receptor, alpha	TRUE	-1.61435	8.70276	-6.77628	3.93262e-05	0.005629	2.59778
71648_at	71648	Optn	optineurin	TRUE	1.12726	7.20735	6.77468	3.94066e-05	0.005629	2.59577
16768_at	16768	Lag3	lymphocyte-activation gene 3	TRUE	-1.01826	8.77355	-6.76477	3.99094e-05	0.00566068	2.58323
232408_at	232408	Klrb1f	killer cell lectin-like receptor subfamily B member 1F	TRUE	-1.22836	6.8008	-6.75421	4.04525e-05	0.00569758	2.56986
98170_at	98170	Tmem132a	transmembrane protein 132A	TRUE	0.799429	7.8849	6.73467	4.14792e-05	0.00578637	2.54506
216198_at	216198	Tcp11l2	t-complex 11 (mouse) like 2	TRUE	-0.983782	9.37608	-6.73133	4.16575e-05	0.00578637	2.54082
16529_at	16529	Kcnk5	potassium channel, subfamily K, member 5	TRUE	-1.03724	6.30635	-6.69595	4.35973e-05	0.00601189	2.49577
56218_at	56218	Patz1	POZ (BTB) and AT hook containing zinc finger 1	TRUE	-0.98388	8.14724	-6.69097	4.38781e-05	0.00601189	2.48941
106407_at	106407	Slc51a	solute carrier family 51, alpha subunit	TRUE	0.896921	7.41138	6.67528	4.47757e-05	0.00609343	2.46936
18406_at	18406	Orm2	orosomucoid 2	TRUE	1.17841	8.59929	6.66285	4.55001e-05	0.00615046	2.45346
235493_at	235493	Fam214a	family with sequence similarity 214, member A	TRUE	-0.753015	9.6089	-6.65279	4.60963e-05	0.00615124	2.44057
55949_at	55949	Eef1b2	eukaryotic translation elongation factor 1 beta 2	TRUE	-0.786981	9.20125	-6.65245	4.61168e-05	0.00615124	2.44013
71132_at	71132	Cabyr	calcium-binding tyrosine-(Y)-phosphorylation regulated (fibrousheathin 2)	TRUE	0.795993	5.19431	6.64514	4.65554e-05	0.0061689	2.43075
13039_at	13039	Ctsl	cathepsin L	TRUE	-1.34761	8.39745	-6.63965	4.68872e-05	0.00617225	2.42371
13026_at	13026	Pcyt1a	phosphate cytidylyltransferase 1, choline, alpha isoform	TRUE	1.30693	8.89467	6.63088	4.74238e-05	0.00620236	2.41244
21941_at	21941	Tnfrsf8	tumor necrosis factor receptor superfamily, member 8	TRUE	0.898474	8.96401	6.61208	4.85954e-05	0.00631459	2.38825
22041_at	22041	Trf	transferrin	TRUE	1.10225	10.8097	6.59604	4.96191e-05	0.00640627	2.36758
72244_at	72244	1600014C10Rik	RIKEN cDNA 1600014C10 gene	TRUE	-1.38095	7.91435	-6.54074	5.33322e-05	0.00684181	2.29601
20947_at	20947	Swap70	SWA-70 protein	TRUE	0.818825	10.8044	6.52981	5.41009e-05	0.00689649	2.28181
20817_at	20817	Srpk2	serine/arginine-rich protein specific kinase 2	TRUE	-0.805704	9.22371	-6.5244	5.44857e-05	0.00690187	2.27478
66296_at	66296	Haus2	HAUS augmin-like complex, subunit 2	TRUE	-0.863222	8.45143	-6.51489	5.51693e-05	0.00694479	2.2624
59015_at	59015	Nup160	nucleoporin 160	TRUE	-0.832094	8.29497	-6.48088	5.76908e-05	0.00719604	2.21804
12695_at	12695	Patj	PATJ, crumbs cell polarity complex component	TRUE	-1.02274	8.43423	-6.47643	5.80297e-05	0.00719604	2.21222
328778_at	328778	Rab26	RAB26, member RAS oncogene family	TRUE	1.07262	8.25598	6.47372	5.82371e-05	0.00719604	2.20868
320910_at	320910	Itgb8	integrin beta 8	TRUE	0.852892	10.4147	6.466	5.8833e-05	0.00722533	2.19857
70080_at	70080	Igsf23	immunoglobulin superfamily, member 23	TRUE	-1.36265	7.85574	-6.42607	6.20188e-05	0.00755313	2.14618
237887_at	237887	Slfn10-ps	schlafen 10, pseudogene	TRUE	0.744365	8.97968	6.42323	6.22521e-05	0.00755313	2.14245
67711_at	67711	Nsmce1	NSE1 homolog, SMC5-SMC6 complex component	TRUE	-1.32874	7.56111	-6.39466	6.46548e-05	0.00779768	2.10481
12348_at	12348	Car11	carbonic anhydrase 11	TRUE	-0.983522	6.16084	-6.38116	6.5825e-05	0.00789156	2.08698
16597_at	16597	Klf12	Kruppel-like factor 12	TRUE	0.899381	6.09039	6.3519	6.8439e-05	0.00812126	2.04825
14706_at	14706	Gng4	guanine nucleotide binding protein (G protein), gamma 4	TRUE	0.819368	9.22255	6.3466	6.89242e-05	0.00812126	2.04123
332175_at	332175	Zdhhc23	zinc finger, DHHC domain containing 23	TRUE	0.825943	11.3402	6.34487	6.90841e-05	0.00812126	2.03892
77767_at	77767	Ermn	ermin, ERM-like protein	TRUE	0.879301	7.67443	6.34194	6.93539e-05	0.00812126	2.03505
109006_at	109006	Ciapin1	cytokine induced apoptosis inhibitor 1	TRUE	0.734718	11.4134	6.33423	7.00722e-05	0.00815794	2.0248
14190_at	14190	Fgl2	fibrinogen-like protein 2	TRUE	0.761018	9.45989	6.32426	7.10111e-05	0.00821974	2.01155
57890_at	57890	Il17re	interleukin 17 receptor E	TRUE	-0.920405	5.99636	-6.31251	7.21365e-05	0.00830229	1.99591
75475_at	75475	Oplah	5-oxoprolinase (ATP-hydrolysing)	TRUE	0.813735	8.32947	6.28436	7.49092e-05	0.00855171	1.95837
14020_at	14020	Evi5	ecotropic viral integration site 5	TRUE	0.796408	5.36672	6.28181	7.51667e-05	0.00855171	1.95495
16145_at	16145	Igtp	interferon gamma induced GTPase	TRUE	-1.09578	10.1431	-6.27775	7.55774e-05	0.00855171	1.94953
14538_at	14538	Gcnt2	glucosaminyl (N-acetyl) transferase 2, I-branching enzyme	TRUE	-0.818782	8.26475	-6.26967	7.64018e-05	0.0085967	1.93873
72054_at	72054	Cyp4f18	cytochrome P450, family 4, subfamily f, polypeptide 18	TRUE	-1.04672	8.74659	-6.25755	7.76573e-05	0.00868942	1.9225
101490_at	101490	Inpp5f	inositol polyphosphate-5-phosphatase F	TRUE	-1.15006	7.90068	-6.24907	7.85492e-05	0.00869471	1.91113
330050_at	330050	Fam185a	family with sequence similarity 185, member A	TRUE	0.732042	7.37348	6.24889	7.8568e-05	0.00869471	1.91089
16764_at	16764	Aff3	AF4/FMR2 family, member 3	TRUE	-0.793539	8.49681	-6.24282	7.92134e-05	0.00871823	1.90274
74998_at	74998	Rab11fip2	RAB11 family interacting protein 2 (class I)	TRUE	-0.979976	9.50067	-6.23111	8.04731e-05	0.00880874	1.88703
83672_at	83672	Sytl3	synaptotagmin-like 3	TRUE	1.06133	8.70942	6.20308	8.35795e-05	0.00909932	1.8493
114679_at	114679	Selenom	selenoprotein M	TRUE	0.818972	6.66315	6.18882	8.52078e-05	0.00922672	1.83007
19679_at	19679	Pitpnm2	phosphatidylinositol transfer protein, membrane-associated 2	TRUE	-0.831973	7.9637	-6.18413	8.57514e-05	0.00923354	1.82373
12505_at	12505	Cd44	CD44 antigen	TRUE	0.721475	10.4911	6.18039	8.61877e-05	0.00923354	1.81867
381714_at	381714	Gm9758	predicted gene 9758	TRUE	0.769012	5.47618	6.16181	8.83881e-05	0.00930063	1.79355
17444_at	17444	Grap2	GRB2-related adaptor protein 2	TRUE	-0.720544	11.3801	-6.16156	8.84175e-05	0.00930063	1.79321
24056_at	24056	Sh3bp5	SH3-domain binding protein 5 (BTK-associated)	TRUE	-0.90605	9.8183	-6.15766	8.88881e-05	0.00930063	1.78792
320007_at	320007	Sidt1	SID1 transmembrane family, member 1	TRUE	-1.00216	9.02963	-6.15622	8.90625e-05	0.00930063	1.78597
16889_at	16889	Lipa	lysosomal acid lipase A	TRUE	-0.852687	9.01605	-6.15572	8.91227e-05	0.00930063	1.7853
81535_at	81535	Sgpp1	sphingosine-1-phosphate phosphatase 1	TRUE	-1.11163	7.54099	-6.14948	8.98811e-05	0.00933142	1.77685
50781_at	50781	Dkk3	dickkopf WNT signaling pathway inhibitor 3	TRUE	1.19603	7.65927	6.14376	9.05839e-05	0.00935616	1.76908
242202_at	242202	Pde5a	phosphodiesterase 5A, cGMP-specific	TRUE	-1.02439	6.38971	-6.13401	9.17943e-05	0.0094328	1.75585
244631_at	244631	Pskh1	protein serine kinase H1	TRUE	-0.739522	8.65506	-6.11608	9.40662e-05	0.00959041	1.73146
29820_at	29820	Tnfrsf19	tumor necrosis factor receptor superfamily, member 19	TRUE	-0.859728	8.65087	-6.11441	9.42804e-05	0.00959041	1.7292
433022_at	433022	Plcxd2	phosphatidylinositol-specific phospholipase C, X domain containing 2	TRUE	-0.837449	8.88833	-6.10168	9.5933e-05	0.00970948	1.71186
71602_at	71602	Myo1e	myosin IE	TRUE	0.90727	10.4964	6.08934	9.75653e-05	0.00982532	1.69503
20297_at	20297	Ccl20	chemokine (C-C motif) ligand 20	TRUE	-1.14131	8.7219	-6.07278	9.98029e-05	0.00995688	1.67241
225825_at	225825	Cd226	CD226 antigen	TRUE	-0.922224	10.3755	-6.06924	0.000100288	0.00995688	1.66757
74030_at	74030	Rin2	Ras and Rab interactor 2	TRUE	-0.718677	7.84079	-6.06876	0.000100355	0.00995688	1.6669
211401_at	211401	Mtss1	metastasis suppressor 1	TRUE	-1.14584	7.73775	-6.06452	0.000100939	0.00996576	1.66111
210356_at	210356	Nckap5	NCK-associated protein 5	TRUE	0.826598	8.19778	6.05947	0.000101641	0.00998609	1.6542
75345_at	75345	Slamf7	SLAM family member 7	TRUE	-0.819981	6.48407	-6.04933	0.000103067	0.0100338	1.64029
19217_at	19217	Ptger2	prostaglandin E receptor 2 (subtype EP2)	TRUE	-0.79933	10.653	-6.04834	0.000103206	0.0100338	1.63894
17760_at	17760	Map6	microtubule-associated protein 6	TRUE	0.740264	8.80441	6.04542	0.000103621	0.0100338	1.63494
77619_at	77619	Prelid2	PRELI domain containing 2	TRUE	-0.799728	8.74218	-6.00254	0.000109924	0.010499	1.57598
57781_at	57781	Cd200r1	CD200 receptor 1	TRUE	0.797657	10.0371	6.00185	0.000110028	0.010499	1.57504
13609_at	13609	S1pr1	sphingosine-1-phosphate receptor 1	TRUE	-0.891717	9.22648	-5.99946	0.000110392	0.010499	1.57174
69635_at	69635	Dapk1	death associated protein kinase 1	TRUE	-1.02244	6.47172	-5.99639	0.000110861	0.010499	1.56751
12525_at	12525	Cd8a	CD8 antigen, alpha chain	TRUE	-0.887622	7.40403	-5.99527	0.000111032	0.010499	1.56597
244853_at	244853	Nxpe4	neurexophilin and PC-esterase domain family, member 4	TRUE	0.723843	8.71521	5.98126	0.000113203	0.0106275	1.54663
329650_at	329650	Med12l	mediator complex subunit 12-like	TRUE	0.70128	6.26049	5.97971	0.000113446	0.0106275	1.54449
18173_at	18173	Slc11a1	solute carrier family 11 (proton-coupled divalent metal ion transporters), member 1	TRUE	1.08323	6.84183	5.97437	0.000114287	0.0106443	1.53711
239319_at	239319	Card6	caspase recruitment domain family, member 6	TRUE	-0.73643	7.45769	-5.97187	0.000114683	0.0106443	1.53366
16590_at	16590	Kit	KIT proto-oncogene receptor tyrosine kinase	TRUE	0.802888	12.0304	5.9486	0.000118441	0.010926	1.50144
29812_at	29812	Ndrg3	N-myc downstream regulated gene 3	TRUE	-1.56539	7.37246	-5.94246	0.000119454	0.010926	1.49294
75646_at	75646	Rai14	retinoic acid induced 14	TRUE	0.819194	7.07997	5.93511	0.000120679	0.010926	1.48273
17125_at	17125	Smad1	SMAD family member 1	TRUE	-1.08128	8.01371	-5.93386	0.00012089	0.010926	1.48099
26413_at	26413	Mapk1	mitogen-activated protein kinase 1	TRUE	-0.686231	7.52962	-5.93344	0.00012096	0.010926	1.48042
12527_at	12527	Cd9	CD9 antigen	TRUE	-0.8715	9.16961	-5.93301	0.000121033	0.010926	1.47981
385658_at	385658	Nxpe3	neurexophilin and PC-esterase domain family, member 3	TRUE	-1.11265	9.44643	-5.92835	0.000121819	0.010926	1.47334
100494_at	100494	Zfand2a	zinc finger, AN1-type domain 2A	TRUE	-1.10238	8.91256	-5.9233	0.000122676	0.010926	1.46633
108655_at	108655	Foxp1	forkhead box P1	TRUE	-0.930309	10.5451	-5.92307	0.000122716	0.010926	1.46601
18715_at	18715	Pim2	proviral integration site 2	TRUE	-1.02011	9.26088	-5.92053	0.000123151	0.010926	1.46247
77626_at	77626	Smpd4	sphingomyelin phosphodiesterase 4	TRUE	-0.794663	6.74508	-5.91742	0.000123684	0.010926	1.45816
110796_at	110796	Tshz1	teashirt zinc finger family member 1	TRUE	-0.856374	8.83019	-5.91253	0.00012453	0.0109527	1.45134
112407_at	112407	Egln3	egl-9 family hypoxia-inducible factor 3	TRUE	0.78328	10.4971	5.90608	0.000125654	0.0109657	1.44237
77864_at	77864	Ypel2	yippee-like 2 (Drosophila)	TRUE	-0.741574	8.66806	-5.90543	0.000125767	0.0109657	1.44146
16365_at	16365	Acod1	aconitate decarboxylase 1	TRUE	0.975884	7.5061	5.89333	0.000127906	0.0110755	1.42461
70300_at	70300	Fuz	fuzzy planar cell polarity protein	TRUE	1.00206	7.77137	5.88981	0.000128535	0.0110755	1.4197
75747_at	75747	Sesn3	sestrin 3	TRUE	-0.755006	9.79894	-5.88903	0.000128676	0.0110755	1.4186
212398_at	212398	Frat2	frequently rearranged in advanced T cell lymphomas 2	TRUE	-0.707971	9.15923	-5.88295	0.000129773	0.0111224	1.41012
237412_at	237412	Gm4924	predicted gene 4924	TRUE	-0.760744	6.59587	-5.86653	0.000132785	0.011332	1.38718
100201_at	100201	Tmem64	transmembrane protein 64	TRUE	-0.939122	10.6242	-5.8623	0.000133573	0.011332	1.38126
15500_at	15500	Hsf2	heat shock factor 2	TRUE	0.85068	8.74592	5.86051	0.000133907	0.011332	1.37877
18764_at	18764	Pkd2	polycystic kidney disease 2	TRUE	0.817796	7.84827	5.84494	0.000136859	0.0115333	1.35696
13138_at	13138	Dag1	dystroglycan 1	TRUE	-0.847584	8.52401	-5.84195	0.000137435	0.0115336	1.35276
235542_at	235542	Ppp2r3a	protein phosphatase 2, regulatory subunit B'', alpha	TRUE	0.86413	7.35682	5.83776	0.000138243	0.0115433	1.34689
109711_at	109711	Actn1	actinin, alpha 1	TRUE	-0.760556	7.26275	-5.83543	0.000138696	0.0115433	1.34362
68194_at	68194	Ndufb4	NADH dehydrogenase (ubiquinone) 1 beta subcomplex 4	TRUE	-0.714052	10.2821	-5.80391	0.000144977	0.0120164	1.29931
50766_at	50766	Crim1	cysteine rich transmembrane BMP regulator 1 (chordin like)	TRUE	-0.768859	9.98955	-5.79648	0.0001465	0.0120928	1.28885
216363_at	216363	Rab3ip	RAB3A interacting protein	TRUE	-0.772243	9.16681	-5.78239	0.000149439	0.0122337	1.26897
30925_at	30925	Slamf6	SLAM family member 6	TRUE	-0.694374	11.2743	-5.78149	0.000149628	0.0122337	1.26771
20307_at	20307	Ccl8	chemokine (C-C motif) ligand 8	TRUE	1.17058	5.31228	5.77791	0.000150386	0.0122337	1.26265
329540_at	329540	Nol4l	nucleolar protein 4-like	TRUE	0.781364	8.34125	5.77248	0.000151543	0.0122337	1.25498
231931_at	231931	Gimap6	GTPase, IMAP family member 6	TRUE	-0.673332	10.1836	-5.76931	0.000152222	0.0122337	1.25051
14462_at	14462	Gata3	GATA binding protein 3	TRUE	0.801181	11.8696	5.76655	0.000152816	0.0122337	1.24661
208884_at	208884	Zdhhc9	zinc finger, DHHC domain containing 9	TRUE	-1.0641	7.78352	-5.76558	0.000153027	0.0122337	1.24523
108097_at	108097	Prkab2	protein kinase, AMP-activated, beta 2 non-catalytic subunit	TRUE	0.748267	9.75742	5.7628	0.000153628	0.0122337	1.24131
14088_at	14088	Fancc	Fanconi anemia, complementation group C	TRUE	1.00741	7.31471	5.75921	0.00015441	0.0122337	1.23623
93679_at	93679	Trim8	tripartite motif-containing 8	TRUE	-0.855826	9.04735	-5.758	0.000154675	0.0122337	1.23451
64424_at	64424	Polr1e	polymerase (RNA) I polypeptide E	TRUE	-0.720419	7.15281	-5.75703	0.000154887	0.0122337	1.23314
14727_at	14727	Lilr4b	leukocyte immunoglobulin-like receptor, subfamily B, member 4B	TRUE	0.728399	12.2613	5.75352	0.000155657	0.0122465	1.22817
14339_at	14339	Aktip	thymoma viral proto-oncogene 1 interacting protein	TRUE	0.686298	8.6123	5.74944	0.000156557	0.0122693	1.2224
12053_at	12053	Bcl6	B cell leukemia/lymphoma 6	TRUE	-0.665705	7.71364	-5.73775	0.00015917	0.0123847	1.20583
380840_at	380840	Lyrm4	LYR motif containing 4	TRUE	0.979258	10.5828	5.73736	0.000159259	0.0123847	1.20527
18701_at	18701	Pigf	phosphatidylinositol glycan anchor biosynthesis, class F	TRUE	0.862085	10.5123	5.73461	0.00015988	0.0123852	1.20137
56430_at	56430	Clip1	CAP-GLY domain containing linker protein 1	TRUE	-0.790985	7.87606	-5.72085	0.00016303	0.0125808	1.18184
22778_at	22778	Ikzf1	IKAROS family zinc finger 1	TRUE	-0.759438	11.1952	-5.71674	0.000163982	0.012606	1.17601
13047_at	13047	Cux1	cut-like homeobox 1	TRUE	-0.683975	8.54703	-5.71223	0.000165036	0.0126387	1.16959
18073_at	18073	Nid1	nidogen 1	TRUE	0.736498	7.22039	5.69381	0.000169413	0.012909	1.14338
434179_at	434179	Zfp975	zinc finger protein 975	TRUE	0.719319	6.72057	5.69202	0.000169846	0.012909	1.14082
15108_at	15108	Hsd17b10	hydroxysteroid (17-beta) dehydrogenase 10	TRUE	-0.684219	9.57611	-5.68691	0.000171084	0.0129542	1.13355
66413_at	66413	Psmd6	proteasome (prosome, macropain) 26S subunit, non-ATPase, 6	TRUE	-0.764392	9.26935	-5.67913	0.00017299	0.0129933	1.12245
74365_at	74365	Lonrf3	LON peptidase N-terminal domain and ring finger 3	TRUE	-0.941713	4.52635	-5.67878	0.000173077	0.0129933	1.12195
212943_at	212943	Fam46a	family with sequence similarity 46, member A	TRUE	0.71008	11.4691	5.67692	0.000173536	0.0129933	1.11929
13170_at	13170	Dbp	D site albumin promoter binding protein	TRUE	-0.769487	7.74547	-5.67157	0.000174864	0.0130368	1.11165
21942_at	21942	Tnfrsf9	tumor necrosis factor receptor superfamily, member 9	TRUE	0.668877	12.2384	5.66938	0.000175412	0.0130368	1.10852
78177_at	78177	Ninl	ninein-like	TRUE	0.709427	9.07353	5.6596	0.000177875	0.0131135	1.09455
20103_at	20103	Rps5	ribosomal protein S5	TRUE	-0.675819	10.2757	-5.65946	0.000177913	0.0131135	1.09434
17913_at	17913	Myo1c	myosin IC	TRUE	0.775945	9.55985	5.65755	0.000178397	0.0131135	1.09162
12499_at	12499	Entpd5	ectonucleoside triphosphate diphosphohydrolase 5	TRUE	-0.803009	6.29421	-5.65255	0.000179676	0.0131595	1.08446
12267_at	12267	C3ar1	complement component 3a receptor 1	TRUE	0.642487	6.10494	5.64048	0.000182801	0.0133398	1.06719
225659_at	225659	Cep76	centrosomal protein 76	TRUE	-0.755074	6.72515	-5.62806	0.000186081	0.0134941	1.04937
28169_at	28169	Agpat3	1-acylglycerol-3-phosphate O-acyltransferase 3	TRUE	-0.907676	9.34211	-5.6274	0.000186255	0.0134941	1.04843
14469_at	14469	Gbp2	guanylate binding protein 2	FALSE	-0.810615	8.07679	-5.62141	0.000187861	0.0135617	1.03982
110168_at	110168	Gpr18	G protein-coupled receptor 18	TRUE	-0.666104	8.75079	-5.61393	0.000189886	0.0136388	1.02908
13998_at	13998	Fgd6	FYVE, RhoGEF and PH domain containing 6	TRUE	-1.02968	7.56026	-5.61247	0.000190283	0.0136388	1.02698
445007_at	445007	Nup85	nucleoporin 85	TRUE	-0.747215	9.19361	-5.60145	0.000193316	0.0137208	1.01114
16728_at	16728	L1cam	L1 cell adhesion molecule	TRUE	0.716031	10.3591	5.6011	0.000193412	0.0137208	1.01064
259002_at	259002	Olfr173	olfactory receptor 173	TRUE	0.690601	4.46761	5.60089	0.000193472	0.0137208	1.01033
11433_at	11433	Acp5	acid phosphatase 5, tartrate resistant	TRUE	-0.648472	9.62876	-5.5974	0.000194441	0.0137412	1.00532
13807_at	13807	Eno2	enolase 2, gamma neuronal	TRUE	0.65405	6.41701	5.59398	0.000195399	0.0137429	1.00039
66603_at	66603	Gemin2	gem (nuclear organelle) associated protein 2	TRUE	-0.841443	7.96555	-5.59245	0.000195829	0.0137429	0.998188
74868_at	74868	Tmem65	transmembrane protein 65	TRUE	-0.727153	8.55385	-5.58433	0.00019813	0.0138116	0.986482
56874_at	56874	Rnf32	ring finger protein 32	FALSE	-0.830168	6.22922	-5.58117	0.000199032	0.0138116	0.981928
17755_at	17755	Map1b	microtubule-associated protein 1B	TRUE	0.685559	6.29018	5.58062	0.000199188	0.0138116	0.981142
73251_at	73251	Setd7	SET domain containing (lysine methyltransferase) 7	TRUE	-0.817072	9.06425	-5.57936	0.000199551	0.0138116	0.979315
15902_at	15902	Id2	inhibitor of DNA binding 2	TRUE	0.802391	11.2033	5.5759	0.000200545	0.0138328	0.974333
631323_at	631323	Gm12250	predicted gene 12250	TRUE	-1.08673	9.15383	-5.56919	0.000202492	0.0139194	0.964651
225182_at	225182	Rbbp8	retinoblastoma binding protein 8, endonuclease	TRUE	0.72227	8.87083	5.56597	0.000203433	0.0139365	0.960003
16624_at	16624	Klk1b8	kallikrein 1-related peptidase b8	TRUE	-0.656152	4.75925	-5.55914	0.000205446	0.0140267	0.950128
72022_at	72022	Slc35f2	solute carrier family 35, member F2	TRUE	-0.782897	8.21803	-5.55649	0.000206231	0.0140328	0.946303
13196_at	13196	Asap1	ArfGAP with SH3 domain, ankyrin repeat and PH domain1	TRUE	-0.9816	7.57943	-5.52049	0.000217238	0.0146941	0.894164
69206_at	69206	2010016I18Rik	RIKEN cDNA 2010016I18 gene	TRUE	-0.784286	8.65328	-5.51995	0.000217409	0.0146941	0.893372
240754_at	240754	Lax1	lymphocyte transmembrane adaptor 1	TRUE	-0.904519	9.62193	-5.51061	0.000220367	0.0148442	0.87982
20971_at	20971	Sdc4	syndecan 4	TRUE	0.687089	9.09242	5.49353	0.000225892	0.0151656	0.854982
71520_at	71520	Grap	GRB2-related adaptor protein	TRUE	0.710484	10.5705	5.4892	0.000227315	0.0151945	0.84868
23947_at	23947	Mid2	midline 2	TRUE	0.678028	8.86706	5.48764	0.000227831	0.0151945	0.846405
231148_at	231148	Ablim2	actin-binding LIM protein 2	TRUE	0.698863	8.16523	5.472	0.000233064	0.0154852	0.823624
239706_at	239706	Mettl22	methyltransferase like 22	TRUE	-0.685962	7.20338	-5.47005	0.000233727	0.0154852	0.820776
16004_at	16004	Igf2r	insulin-like growth factor 2 receptor	TRUE	-1.05626	9.41014	-5.46418	0.000235732	0.0155515	0.812203
58208_at	58208	Bcl11b	B cell leukemia/lymphoma 11B	TRUE	-0.717363	10.0281	-5.4626	0.000236273	0.0155515	0.809905
18536_at	18536	Pcm1	pericentriolar material 1	TRUE	-0.629946	8.28439	-5.45736	0.000238082	0.0155583	0.802251
100503386_at	100503386	Tpbgl	trophoblast glycoprotein-like	TRUE	0.690351	7.38652	5.45578	0.000238629	0.0155583	0.799947
14063_at	14063	F2rl1	coagulation factor II (thrombin) receptor-like 1	TRUE	-0.843354	9.48028	-5.4556	0.000238693	0.0155583	0.799681
320923_at	320923	Map7d3	MAP7 domain containing 3	TRUE	0.730748	6.87319	5.44884	0.000241054	0.0156169	0.789806
12763_at	12763	Cmah	cytidine monophospho-N-acetylneuraminic acid hydroxylase	TRUE	-0.662827	9.08776	-5.44859	0.000241143	0.0156169	0.789434
330814_at	330814	Adgrl1	adhesion G protein-coupled receptor L1	TRUE	-0.96952	7.44594	-5.42199	0.000250683	0.0161827	0.750496
18821_at	18821	Pln	phospholamban	TRUE	1.01325	5.07571	5.40361	0.000257511	0.0165704	0.723525
57874_at	57874	Hacd3	3-hydroxyacyl-CoA dehydratase 3	TRUE	0.715889	10.9378	5.39759	0.000259794	0.0166519	0.714666
18566_at	18566	Pdcd1	programmed cell death 1	TRUE	0.734223	11.0703	5.39591	0.000260432	0.0166519	0.712203
215114_at	215114	Hip1	huntingtin interacting protein 1	TRUE	0.743614	7.897	5.38314	0.00026535	0.0168758	0.693424
319148_at	319148	Hist1h3c	histone cluster 1, H3c	TRUE	0.753164	6.60193	5.38248	0.000265609	0.0168758	0.692443
14408_at	14408	Gabrr1	gamma-aminobutyric acid (GABA) C receptor, subunit rho 1	TRUE	0.689468	8.72186	5.37625	0.000268047	0.0169386	0.683273
226049_at	226049	Dmrt2	doublesex and mab-3 related transcription factor 2	TRUE	0.706426	5.50409	5.37566	0.00026828	0.0169386	0.682401
12776_at	12776	Ccr8	chemokine (C-C motif) receptor 8	TRUE	0.664067	10.9486	5.36871	0.000271029	0.0170588	0.672163
68259_at	68259	Ift80	intraflagellar transport 80	TRUE	-0.795778	9.55551	-5.36483	0.000272579	0.0170636	0.66644
20133_at	20133	Rrm1	ribonucleotide reductase M1	TRUE	-0.749439	7.42937	-5.36359	0.000273075	0.0170636	0.664613
68861_at	68861	1190002N15Rik	RIKEN cDNA 1190002N15 gene	TRUE	-0.863464	8.6974	-5.36214	0.000273658	0.0170636	0.662471
69955_at	69955	Fars2	phenylalanine-tRNA synthetase 2 (mitochondrial)	TRUE	0.763415	9.8154	5.36006	0.000274495	0.0170636	0.659408
30045_at	30045	Dnajc12	DnaJ heat shock protein family (Hsp40) member C12	TRUE	0.795064	8.88205	5.3555	0.000276343	0.0171256	0.652669
21814_at	21814	Tgfbr3	transforming growth factor, beta receptor III	TRUE	-0.723271	7.83373	-5.34971	0.000278705	0.017201	0.644126
66058_at	66058	Tmem176a	transmembrane protein 176A	TRUE	-0.764881	8.25679	-5.34834	0.000279268	0.017201	0.642097
21974_at	21974	Top2b	topoisomerase (DNA) II beta	TRUE	-0.640831	8.79665	-5.34293	0.0002815	0.0172382	0.634106
81703_at	81703	Jdp2	Jun dimerization protein 2	TRUE	0.736549	7.28504	5.34233	0.000281747	0.0172382	0.633224
242341_at	242341	Atp6v0d2	ATPase, H+ transporting, lysosomal V0 subunit D2	TRUE	-0.93376	6.46592	-5.34067	0.00028244	0.0172382	0.630759
67607_at	67607	Zfp788	zinc finger protein 788	TRUE	-0.70422	7.90914	-5.33149	0.000286281	0.0174199	0.617195
105837_at	105837	Mtbp	Mdm2, transformed 3T3 cell double minute p53 binding protein	TRUE	-0.709138	8.24406	-5.32921	0.000287245	0.0174259	0.613818
108797_at	108797	Mex3b	mex3 RNA binding family member B	TRUE	-0.740414	7.67961	-5.32677	0.00028828	0.0174362	0.610206
14841_at	14841	Gsg2	germ cell associated 2, haspin	TRUE	0.668079	9.78671	5.31871	0.000291728	0.0175523	0.598265
384763_at	384763	Zfp667	zinc finger protein 667	TRUE	0.828154	7.22329	5.31821	0.000291944	0.0175523	0.597524
233079_at	233079	Ffar2	free fatty acid receptor 2	TRUE	-0.963281	7.90555	-5.30895	0.000295964	0.017575	0.583788
319711_at	319711	E230029C05Rik	RIKEN cDNA E230029C05 gene	TRUE	0.814113	7.25156	5.3086	0.000296117	0.017575	0.58327
216560_at	216560	Wdpcp	WD repeat containing planar cell polarity effector	TRUE	0.766785	7.12264	5.30833	0.000296234	0.017575	0.582871
52065_at	52065	Mfhas1	malignant fibrous histiocytoma amplified sequence 1	TRUE	-0.628805	9.25217	-5.30791	0.000296417	0.017575	0.582252
213068_at	213068	Tmem71	transmembrane protein 71	TRUE	-0.666006	7.61532	-5.3073	0.000296683	0.017575	0.581352
68895_at	68895	Rasl11a	RAS-like, family 11, member A	TRUE	-0.738357	6.48556	-5.30489	0.000297742	0.017586	0.577771
52118_at	52118	Pvr	poliovirus receptor	TRUE	-1.35815	8.48173	-5.29959	0.000300083	0.0176225	0.569907
72584_at	72584	Cul4b	cullin 4B	TRUE	-0.632373	8.66206	-5.29812	0.000300735	0.0176225	0.567727
27207_at	27207	Rps11	ribosomal protein S11	TRUE	-0.645826	10.1976	-5.29756	0.000300986	0.0176225	0.56689
66471_at	66471	Anp32e	acidic (leucine-rich) nuclear phosphoprotein 32 family, member E	TRUE	-0.641152	8.27505	-5.29099	0.000303924	0.017743	0.557132
72552_at	72552	Hsdl1	hydroxysteroid dehydrogenase like 1	TRUE	-0.649642	8.0792	-5.27689	0.000310334	0.0180648	0.536169
74268_at	74268	Aven	apoptosis, caspase activation inhibitor	TRUE	-0.64332	9.6314	-5.26494	0.000315881	0.0182841	0.518371
12048_at	12048	Bcl2l1	BCL2-like 1	TRUE	1.19097	9.36721	5.26487	0.000315916	0.0182841	0.518259
11501_at	11501	Adam8	a disintegrin and metallopeptidase domain 8	TRUE	0.858811	9.7089	5.26176	0.000317375	0.0183159	0.51363
98402_at	98402	Sh3bp4	SH3-domain binding protein 4	TRUE	0.637131	8.79085	5.25548	0.000320347	0.0184346	0.504267
74734_at	74734	Rhoh	ras homolog family member H	TRUE	-0.658032	10.1567	-5.25116	0.000322407	0.0185003	0.497828
67306_at	67306	Zc2hc1a	zinc finger, C2HC-type containing 1A	TRUE	0.655492	5.4091	5.2482	0.000323828	0.018529	0.49341
13386_at	13386	Dlk1	delta-like 1 homolog (Drosophila)	TRUE	0.694226	7.33604	5.24012	0.000327742	0.0186998	0.48134
67547_at	67547	Slc39a8	solute carrier family 39 (metal ion transporter), member 8	TRUE	-0.888033	8.21948	-5.23491	0.00033029	0.018792	0.473558
68472_at	68472	Tmem126b	transmembrane protein 126B	TRUE	-0.847579	6.73017	-5.21505	0.000340202	0.0192956	0.443848
259003_at	259003	Olfr172	olfactory receptor 172	TRUE	0.63876	5.94322	5.21337	0.000341057	0.0192956	0.441327
320148_at	320148	B430306N03Rik	RIKEN cDNA B430306N03 gene	TRUE	-0.682623	7.02819	-5.20629	0.000344674	0.0194037	0.430727
269823_at	269823	Pon3	paraoxonase 3	TRUE	0.686438	9.62718	5.20408	0.00034581	0.0194037	0.427419
22381_at	22381	Tceal9	transcription elongation factor A like 9	TRUE	-0.589811	9.6761	-5.20399	0.000345858	0.0194037	0.42728
26549_at	26549	Itgb1bp2	integrin beta 1 binding protein 2	TRUE	0.745005	6.48677	5.19835	0.00034878	0.0194854	0.418826
71819_at	71819	Kif23	kinesin family member 23	TRUE	0.771902	8.37252	5.19739	0.00034928	0.0194854	0.417387
19159_at	19159	Cyth3	cytohesin 3	TRUE	-1.1213	7.73771	-5.1956	0.000350216	0.0194854	0.414696
60440_at	60440	Iigp1	interferon inducible GTPase 1	TRUE	-0.974475	8.91951	-5.19179	0.000352213	0.0195425	0.408984
269701_at	269701	Wdr66	WD repeat domain 66	TRUE	0.737981	7.30085	5.18311	0.00035681	0.0197432	0.395952
68151_at	68151	Wls	wntless homolog (Drosophila)	TRUE	0.735687	8.91255	5.17627	0.00036048	0.0197898	0.385668
319625_at	319625	Galm	galactose mutarotase	TRUE	-0.717149	8.30603	-5.17521	0.00036105	0.0197898	0.384078
66381_at	66381	Rnf113a2	ring finger protein 113A2	TRUE	-0.863343	7.29343	-5.173	0.00036225	0.0197898	0.380746
19246_at	19246	Ptpn1	protein tyrosine phosphatase, non-receptor type 1	TRUE	-0.664719	10.1327	-5.17278	0.00036237	0.0197898	0.380412
66427_at	66427	Cyb5b	cytochrome b5 type B	TRUE	-0.616804	7.51768	-5.17242	0.000362566	0.0197898	0.37987
67168_at	67168	Lpar6	lysophosphatidic acid receptor 6	TRUE	-0.648132	9.17152	-5.16671	0.000365675	0.0199056	0.371287
404315_at	404315	Olfr372	olfactory receptor 372	TRUE	-0.611029	5.98222	-5.15721	0.000370918	0.0200884	0.35698
15002_at	15002	H2-Ob	histocompatibility 2, O region beta locus	TRUE	-0.864674	9.12328	-5.15701	0.000371028	0.0200884	0.356681
16001_at	16001	Igf1r	insulin-like growth factor I receptor	FALSE	-0.637067	8.58481	-5.15466	0.000372335	0.0201051	0.353146
72931_at	72931	Swi5	SWI5 recombination repair homolog (yeast)	TRUE	-0.69418	8.54425	-5.1518	0.000373934	0.0201374	0.34884
231128_at	231128	Fam193a	family with sequence similarity 193, member A	TRUE	-0.610581	9.66088	-5.14883	0.000375605	0.0201735	0.344358
230125_at	230125	Slc25a51	solute carrier family 25, member 51	TRUE	0.641607	9.64144	5.14576	0.000377338	0.0202037	0.339731
214855_at	214855	Arid5a	AT rich interactive domain 5A (MRF1-like)	TRUE	-0.750892	8.61565	-5.14333	0.000378719	0.0202037	0.336058
213439_at	213439	Gpr174	G protein-coupled receptor 174	TRUE	-0.680155	8.4193	-5.14252	0.000379177	0.0202037	0.334843
211135_at	211135	D130040H23Rik	RIKEN cDNA D130040H23 gene	TRUE	0.806375	9.21656	5.13932	0.000381002	0.0202474	0.330017
70415_at	70415	Stk26	serine/threonine kinase 26	TRUE	-0.656727	9.55793	-5.12694	0.000388154	0.0205732	0.311323
217166_at	217166	Nr1d1	nuclear receptor subfamily 1, group D, member 1	TRUE	-0.864581	7.31497	-5.1207	0.000391813	0.0207126	0.301892
66249_at	66249	Pno1	partner of NOB1 homolog	TRUE	-0.60837	6.72097	-5.11653	0.000394275	0.0207882	0.295593
26416_at	26416	Mapk14	mitogen-activated protein kinase 14	TRUE	-0.658206	9.22295	-5.10934	0.000398568	0.0209597	0.284708
56526_at	56526	Sept6	septin 6	TRUE	-0.624165	9.66887	-5.10567	0.000400773	0.0209947	0.279161
216190_at	216190	Appl2	adaptor protein, phosphotyrosine interaction, PH domain and leucine zipper containing 2	TRUE	0.708832	8.16372	5.10335	0.000402176	0.0209947	0.275648
18242_at	18242	Oat	ornithine aminotransferase	TRUE	-0.592386	9.35677	-5.10154	0.000403273	0.0209947	0.272911
74892_at	74892	4930447A16Rik	RIKEN cDNA 4930447A16 gene	TRUE	0.823646	7.52032	5.10133	0.000403404	0.0209947	0.272582
20499_at	20499	Slc12a7	solute carrier family 12, member 7	TRUE	-0.747014	7.97493	-5.09095	0.000409765	0.0212708	0.256854
67501_at	67501	Ccdc50	coiled-coil domain containing 50	TRUE	-0.684219	9.1703	-5.08556	0.000413111	0.0213894	0.248679
69893_at	69893	Coa7	cytochrome c oxidase assembly factor 7	TRUE	-0.865212	7.83529	-5.08107	0.000415916	0.0214794	0.241873
238330_at	238330	Irf2bpl	interferon regulatory factor 2 binding protein-like	TRUE	-0.710579	9.45348	-5.07332	0.000420812	0.0216767	0.230107
55988_at	55988	Snx12	sorting nexin 12	TRUE	-0.65117	7.43205	-5.06844	0.000423927	0.0217547	0.222693
11774_at	11774	Ap3b1	adaptor-related protein complex 3, beta 1 subunit	TRUE	0.728536	10.7575	5.06459	0.000426402	0.0217547	0.216839
15893_at	15893	Ica1	islet cell autoantigen 1	TRUE	0.673093	5.6061	5.06414	0.000426693	0.0217547	0.216153
69774_at	69774	Ms4a6b	membrane-spanning 4-domains, subfamily A, member 6B	TRUE	-0.620022	9.42188	-5.06302	0.000427415	0.0217547	0.214453
110821_at	110821	Pcca	propionyl-Coenzyme A carboxylase, alpha polypeptide	TRUE	-0.838229	7.32523	-5.06254	0.000427727	0.0217547	0.213719
26432_at	26432	Plod2	procollagen lysine, 2-oxoglutarate 5-dioxygenase 2	TRUE	0.588037	9.21249	5.05807	0.000430627	0.021812	0.206927
218441_at	218441	Zfyve16	zinc finger, FYVE domain containing 16	FALSE	0.855043	8.18096	5.05747	0.00043102	0.021812	0.206009
16797_at	16797	Lat	linker for activation of T cells	TRUE	-0.586451	11.7344	-5.0506	0.00043552	0.0219304	0.195564
12768_at	12768	Ccr1	chemokine (C-C motif) receptor 1	TRUE	0.699592	8.35957	5.05058	0.000435537	0.0219304	0.195525
100017_at	100017	Ldlrap1	low density lipoprotein receptor adaptor protein 1	TRUE	-0.684511	7.66685	-5.04501	0.000439224	0.0220609	0.18705
76846_at	76846	Rps9	ribosomal protein S9	TRUE	-0.630932	10.9256	-5.04126	0.000441724	0.0221313	0.181341
22217_at	22217	Usp12	ubiquitin specific peptidase 12	TRUE	-0.64106	8.56163	-5.03898	0.000443255	0.0221529	0.177862
140795_at	140795	P2ry14	purinergic receptor P2Y, G-protein coupled, 14	TRUE	0.644716	7.12283	5.03367	0.000446834	0.0222004	0.169775
170439_at	170439	Elovl6	ELOVL family member 6, elongation of long chain fatty acids (yeast)	TRUE	-0.958294	9.45092	-5.03135	0.000448412	0.0222004	0.166231
109225_at	109225	Ms4a7	membrane-spanning 4-domains, subfamily A, member 7	TRUE	0.936531	6.33183	5.02941	0.000449732	0.0222004	0.163275
67241_at	67241	Smc6	structural maintenance of chromosomes 6	TRUE	-0.650641	8.2055	-5.02908	0.000449961	0.0222004	0.162763
26901_at	26901	Ss18l2	SS18, nBAF chromatin remodeling complex subunit like 2	TRUE	-0.781452	7.90674	-5.02832	0.000450478	0.0222004	0.161608
105670_at	105670	Rcbtb2	regulator of chromosome condensation (RCC1) and BTB (POZ) domain containing protein 2	TRUE	-1.0872	4.9133	-5.02782	0.00045082	0.0222004	0.160845
241303_at	241303	Fam78a	family with sequence similarity 78, member A	TRUE	-0.791208	7.97647	-5.02349	0.000453793	0.0222923	0.154236
16554_at	16554	Kif13b	kinesin family member 13B	TRUE	0.619342	9.13735	5.01698	0.000458296	0.0224588	0.144305
240066_at	240066	Zfp870	zinc finger protein 870	TRUE	0.700166	7.76594	5.01309	0.000461011	0.0224872	0.138365
229055_at	229055	Zbtb10	zinc finger and BTB domain containing 10	TRUE	-1.04161	8.00489	-5.01206	0.000461736	0.0224872	0.136784
71968_at	71968	Wdr73	WD repeat domain 73	TRUE	-0.606735	6.07136	-5.0094	0.000463603	0.0224872	0.132728
63959_at	63959	Slc29a1	solute carrier family 29 (nucleoside transporters), member 1	TRUE	-0.650893	8.84073	-5.00887	0.00046398	0.0224872	0.131909
56224_at	56224	Tspan5	tetraspanin 5	TRUE	-0.786175	7.468	-5.00819	0.000464458	0.0224872	0.130873
75788_at	75788	Smurf1	SMAD specific E3 ubiquitin protein ligase 1	TRUE	-0.724937	9.60205	-5.00149	0.000469215	0.0226317	0.120627
75608_at	75608	Chmp4b	charged multivesicular body protein 4B	TRUE	-0.591414	8.42651	-5.00082	0.000469692	0.0226317	0.119605
66377_at	66377	Ndufc1	NADH dehydrogenase (ubiquinone) 1, subcomplex unknown, 1	TRUE	-0.644305	8.85287	-4.99298	0.000475331	0.0228474	0.107603
76137_at	76137	Mcur1	mitochondrial calcium uniporter regulator 1	TRUE	-0.596108	7.65284	-4.99145	0.000476436	0.0228474	0.105268
192216_at	192216	Tmem47	transmembrane protein 47	TRUE	0.67448	6.60197	4.98957	0.000477803	0.0228585	0.102386
69860_at	69860	Eif1ad	eukaryotic translation initiation factor 1A domain containing	TRUE	-0.720826	8.84037	-4.98447	0.000481525	0.022982	0.0945809
104099_at	104099	Itga9	integrin alpha 9	TRUE	0.62399	5.88753	4.98231	0.000483113	0.0230032	0.0912711
14775_at	14775	Gpx1	glutathione peroxidase 1	TRUE	-0.575163	10.9553	-4.96967	0.000492513	0.0233955	0.0718891
16403_at	16403	Itga6	integrin alpha 6	TRUE	-0.744321	10.8126	-4.96052	0.000499436	0.0236686	0.0578494
239827_at	239827	Pigz	phosphatidylinositol glycan anchor biosynthesis, class Z	TRUE	0.704701	8.50279	4.95812	0.000501276	0.0237	0.0541515
26360_at	26360	Angptl2	angiopoietin-like 2	TRUE	-0.657456	7.40813	-4.94964	0.000507805	0.0239525	0.0411336
67963_at	67963	Npc2	Niemann-Pick type C2	TRUE	-0.598953	9.11209	-4.94197	0.000513793	0.0241682	0.0293424
235441_at	235441	Usp3	ubiquitin specific peptidase 3	TRUE	-0.575806	10.5449	-4.94072	0.000514779	0.0241682	0.0274143
75782_at	75782	Lca5	Leber congenital amaurosis 5 (human)	TRUE	-0.617418	8.45533	-4.93247	0.00052132	0.0244184	0.014714
240185_at	240185	9430020K01Rik	RIKEN cDNA 9430020K01 gene	FALSE	0.718943	7.87846	4.92739	0.000525394	0.0245521	0.00688461
74617_at	74617	Scpep1	serine carboxypeptidase 1	TRUE	-0.620932	7.68599	-4.92467	0.000527586	0.0245975	0.00269544
101434_at	101434	Ceacam15	carcinoembryonic antigen-related cell adhesion molecule 15	TRUE	0.752201	8.62722	4.90176	0.00054645	0.0254154	-0.0326424
28080_at	28080	Atp5o	ATP synthase, H+ transporting, mitochondrial F1 complex, O subunit	TRUE	-0.792106	8.8557	-4.90032	0.000547654	0.0254154	-0.0348566
99633_at	99633	Adgrl2	adhesion G protein-coupled receptor L2	TRUE	0.838366	6.66751	4.8986	0.0005491	0.025424	-0.0375103
66875_at	66875	Swt1	SWT1 RNA endoribonuclease homolog (S. cerevisiae)	TRUE	-0.728653	8.23709	-4.89594	0.000551351	0.0254696	-0.0416252
142688_at	142688	Asb13	ankyrin repeat and SOCS box-containing 13	TRUE	-0.747826	8.27993	-4.89186	0.000554821	0.0255475	-0.0479359
18704_at	18704	Pik3c2a	phosphatidylinositol 3-kinase, C2 domain containing, alpha polypeptide	TRUE	-0.664398	8.49163	-4.89098	0.000555573	0.0255475	-0.0492985
257943_at	257943	Olfr285	olfactory receptor 285	TRUE	0.69625	6.28826	4.88474	0.000560925	0.0257348	-0.0589436
71862_at	71862	Gpr160	G protein-coupled receptor 160	TRUE	0.785235	8.67905	4.88281	0.000562589	0.0257525	-0.0619226
236312_at	236312	Ifi209	interferon activated gene 209	TRUE	-0.585285	9.85879	-4.87968	0.000565302	0.0257609	-0.0667628
67283_at	67283	Slc25a19	solute carrier family 25 (mitochondrial thiamine pyrophosphate carrier), member 19	TRUE	0.612808	9.37254	4.87965	0.000565331	0.0257609	-0.0668148
74229_at	74229	Paqr8	progestin and adipoQ receptor family member VIII	TRUE	0.565878	6.47212	4.87621	0.00056833	0.0258391	-0.0721369
69241_at	69241	Polr2d	polymerase (RNA) II (DNA directed) polypeptide D	TRUE	-0.652365	8.48136	-4.87093	0.000572966	0.0259773	-0.0803105
22165_at	22165	Txk	TXK tyrosine kinase	TRUE	-0.618963	10.3746	-4.8684	0.000575207	0.0259773	-0.084237
21937_at	21937	Tnfrsf1a	tumor necrosis factor receptor superfamily, member 1a	TRUE	-0.837767	7.81527	-4.86738	0.000576111	0.0259773	-0.0858163
108058_at	108058	Camk2d	calcium/calmodulin-dependent protein kinase II, delta	TRUE	-0.89292	9.60853	-4.86552	0.000577763	0.0259773	-0.0886969
66141_at	66141	Ifitm3	interferon induced transmembrane protein 3	TRUE	-0.644883	8.62901	-4.8651	0.00057813	0.0259773	-0.0893359
106878_at	106878	Smim3	small integral membrane protein 3	FALSE	0.992118	8.35424	4.86401	0.000579107	0.0259773	-0.0910352
11622_at	11622	Ahr	aryl-hydrocarbon receptor	TRUE	0.647297	9.56474	4.85578	0.000586496	0.0262268	-0.103791
18569_at	18569	Pdcd4	programmed cell death 4	TRUE	-0.576571	10.2346	-4.85294	0.000589074	0.0262268	-0.108202
212679_at	212679	Mars2	methionine-tRNA synthetase 2 (mitochondrial)	TRUE	-0.827216	7.73623	-4.85282	0.000589177	0.0262268	-0.108378
20641_at	20641	Snrpd1	small nuclear ribonucleoprotein D1	TRUE	-0.561439	7.22721	-4.85122	0.000590636	0.0262268	-0.110867
17217_at	17217	Mcm4	minichromosome maintenance complex component 4	TRUE	-0.725403	8.24834	-4.85062	0.00059118	0.0262268	-0.111793
66403_at	66403	Asf1a	anti-silencing function 1A histone chaperone	TRUE	-0.584478	9.63755	-4.84587	0.000595526	0.0263615	-0.119161
54632_at	54632	Ftsj1	FtsJ RNA methyltransferase homolog 1 (E. coli)	TRUE	-0.748495	8.78934	-4.84378	0.000597451	0.0263887	-0.122409
268656_at	268656	Sptlc1	serine palmitoyltransferase, long chain base subunit 1	TRUE	-0.784287	7.57039	-4.83243	0.000608019	0.0267968	-0.140049
246177_at	246177	Myo1g	myosin IG	TRUE	0.552601	12.146	4.83065	0.000609695	0.0268119	-0.142817
72179_at	72179	Fbxl2	F-box and leucine-rich repeat protein 2	TRUE	0.705538	7.65331	4.82832	0.000611894	0.02685	-0.14644
69660_at	69660	Tmbim1	transmembrane BAX inhibitor motif containing 1	TRUE	0.683379	8.89907	4.82386	0.000616127	0.026977	-0.153376
215900_at	215900	Fam26f	family with sequence similarity 26, member F	FALSE	-0.89634	7.34146	-4.82054	0.00061929	0.0270567	-0.158528
105171_at	105171	Arrdc3	arrestin domain containing 3	TRUE	-0.766161	9.38028	-4.80973	0.000629736	0.0274535	-0.175357
66970_at	66970	Ssbp2	single-stranded DNA binding protein 2	TRUE	-0.806269	6.17254	-4.8023	0.000637025	0.0277113	-0.186935
83671_at	83671	Sytl2	synaptotagmin-like 2	TRUE	0.835639	8.73013	4.79724	0.000642037	0.0278691	-0.194821
319719_at	319719	Simc1	SUMO-interacting motifs containing 1	TRUE	-0.546441	8.54797	-4.79351	0.000645761	0.0279524	-0.200639
171285_at	171285	Havcr2	hepatitis A virus cellular receptor 2	TRUE	0.652752	6.5862	4.79255	0.00064673	0.0279524	-0.202148
17991_at	17991	Ndufa2	NADH dehydrogenase (ubiquinone) 1 alpha subcomplex, 2	TRUE	-0.597599	10.928	-4.78747	0.000651842	0.0280881	-0.210069
20112_at	20112	Rps6ka2	ribosomal protein S6 kinase, polypeptide 2	TRUE	-0.66033	7.33918	-4.78666	0.000652659	0.0280881	-0.21133
75735_at	75735	Pank1	pantothenate kinase 1	TRUE	-0.641054	5.64716	-4.78468	0.000654672	0.0281115	-0.214428
68836_at	68836	Mrpl52	mitochondrial ribosomal protein L52	TRUE	-0.629266	8.42223	-4.78338	0.000655995	0.0281115	-0.216459
27395_at	27395	Mrpl15	mitochondrial ribosomal protein L15	TRUE	-0.698775	7.19713	-4.78189	0.000657506	0.0281164	-0.218775
108098_at	108098	Med21	mediator complex subunit 21	TRUE	-0.599081	9.34535	-4.77806	0.000661435	0.0281683	-0.224769
74646_at	74646	Spsb1	splA/ryanodine receptor domain and SOCS box containing 1	TRUE	-0.703023	7.68982	-4.77798	0.000661516	0.0281683	-0.224891
20394_at	20394	Scg5	secretogranin V	TRUE	-0.642454	7.24347	-4.77463	0.000664968	0.0282555	-0.230128
64380_at	64380	Ms4a4c	membrane-spanning 4-domains, subfamily A, member 4C	TRUE	-0.69669	4.82308	-4.7684	0.000671433	0.0284702	-0.239863
70834_at	70834	Spag9	sperm associated antigen 9	TRUE	0.543344	9.56304	4.76466	0.000675345	0.0285759	-0.245709
22324_at	22324	Vav1	vav 1 oncogene	TRUE	-0.573762	10.2131	-4.7617	0.000678458	0.0286474	-0.250335
214253_at	214253	Etnk2	ethanolamine kinase 2	TRUE	0.609843	7.16525	4.75874	0.000681588	0.0287009	-0.254967
223433_at	223433	Fam105a	family with sequence similarity 105, member A	TRUE	-0.715478	9.16782	-4.75723	0.000683192	0.0287009	-0.257331
22247_at	22247	Umps	uridine monophosphate synthetase	TRUE	-0.907047	8.16712	-4.75647	0.000683999	0.0287009	-0.258519
76192_at	76192	Abhd12	abhydrolase domain containing 12	TRUE	0.560218	7.9194	4.75432	0.000686293	0.0287373	-0.261888
74776_at	74776	Ppa2	pyrophosphatase (inorganic) 2	TRUE	-0.653125	6.80878	-4.75123	0.000689599	0.0288158	-0.266723
18577_at	18577	Pde4a	phosphodiesterase 4A, cAMP specific	TRUE	0.708271	6.61877	4.74943	0.00069154	0.0288371	-0.269551
71233_at	71233	Enkur	enkurin, TRPC channel interacting protein	TRUE	0.879596	5.72727	4.74546	0.00069582	0.0289015	-0.27576
23874_at	23874	Farsb	phenylalanyl-tRNA synthetase, beta subunit	TRUE	-0.701428	6.56724	-4.74531	0.000695982	0.0289015	-0.275994
17222_at	17222	Anapc1	anaphase promoting complex subunit 1	TRUE	0.598443	10.2081	4.74402	0.000697389	0.0289015	-0.278025
433470_at	433470	AA467197	expressed sequence AA467197	FALSE	0.820301	8.37199	4.74263	0.000698899	0.0289046	-0.280202
207965_at	207965	Vcpkmt	valosin containing protein lysine (K) methyltransferase	TRUE	-0.585641	8.58769	-4.73447	0.00070784	0.0292143	-0.292991
71919_at	71919	Rpap3	RNA polymerase II associated protein 3	TRUE	-0.721104	8.3567	-4.73076	0.000711946	0.0293237	-0.298812
80750_at	80750	N4bp1	NEDD4 binding protein 1	TRUE	0.614894	10.7002	4.72707	0.000716055	0.0294328	-0.304601
67603_at	67603	Dusp6	dual specificity phosphatase 6	TRUE	-0.914677	8.05268	-4.72244	0.000721251	0.0295428	-0.311877
240120_at	240120	Zfp119b	zinc finger protein 119b	TRUE	-0.66047	5.37881	-4.72137	0.000722449	0.0295428	-0.313546
20527_at	20527	Slc2a3	solute carrier family 2 (facilitated glucose transporter), member 3	TRUE	-0.577253	7.37743	-4.72077	0.000723131	0.0295428	-0.314496
13660_at	13660	Ehd1	EH-domain containing 1	TRUE	0.555737	9.56287	4.71936	0.000724725	0.029548	-0.316712
16443_at	16443	Itsn1	intersectin 1 (SH3 domain protein 1A)	FALSE	0.702443	6.97614	4.71675	0.000727685	0.0295498	-0.320812
258985_at	258985	Olfr1256	olfactory receptor 1256	TRUE	0.557243	4.28578	4.71673	0.000727704	0.0295498	-0.320839
210992_at	210992	Lpcat1	lysophosphatidylcholine acyltransferase 1	TRUE	0.638389	9.51565	4.7133	0.000731617	0.0296489	-0.326235
72504_at	72504	Taf4b	TATA-box binding protein associated factor 4b	TRUE	-0.644217	8.96561	-4.70641	0.00073953	0.0299094	-0.337058
216766_at	216766	Gemin5	gem (nuclear organelle) associated protein 5	TRUE	-0.74355	7.29769	-4.70264	0.000743895	0.0300256	-0.342981
98366_at	98366	Smap1	small ArfGAP 1	TRUE	-0.639479	9.08836	-4.69049	0.000758177	0.0304596	-0.362115
622675_at	622675	Zfp827	zinc finger protein 827	TRUE	-0.910631	7.96235	-4.69023	0.000758486	0.0304596	-0.362525
67872_at	67872	Nsmce4a	NSE4 homolog A, SMC5-SMC6 complex component	TRUE	-0.662362	7.57864	-4.6886	0.000760418	0.0304596	-0.365084
235293_at	235293	Sc5d	sterol-C5-desaturase	TRUE	0.601027	10.9851	4.68837	0.000760697	0.0304596	-0.365453
240613_at	240613	9930021J03Rik	RIKEN cDNA 9930021J03 gene	TRUE	-0.572198	8.25325	-4.68099	0.000769533	0.0307523	-0.377073
207521_at	207521	Dtx4	deltex 4, E3 ubiquitin ligase	TRUE	-0.976717	8.28125	-4.67821	0.000772894	0.0308169	-0.381458
19401_at	19401	Rara	retinoic acid receptor, alpha	TRUE	0.573259	9.57425	4.67712	0.000774208	0.0308169	-0.383168
14595_at	14595	B4galt1	UDP-Gal:betaGlcNAc beta 1,4- galactosyltransferase, polypeptide 1	TRUE	-0.591658	9.12391	-4.67536	0.000776354	0.0308413	-0.385952
78506_at	78506	Micu3	mitochondrial calcium uptake family, member 3	TRUE	-0.538446	5.50899	-4.67404	0.00077796	0.0308443	-0.388032
252838_at	252838	Tox	thymocyte selection-associated high mobility group box	TRUE	0.59418	11.363	4.67166	0.000780864	0.0308986	-0.391781
21803_at	21803	Tgfb1	transforming growth factor, beta 1	TRUE	0.648186	10.8122	4.66773	0.000785692	0.0310287	-0.397983
71704_at	71704	Arhgef3	Rho guanine nucleotide exchange factor (GEF) 3	TRUE	-0.598891	10.9806	-4.6627	0.000791917	0.0312061	-0.405922
83921_at	83921	Tmem2	transmembrane protein 2	TRUE	-0.572434	5.95372	-4.6616	0.000793285	0.0312061	-0.407659
18221_at	18221	Nudc	nudC nuclear distribution protein	TRUE	-0.659923	7.94506	-4.65885	0.000796718	0.0312376	-0.412004
74387_at	74387	4932438H23Rik	RIKEN cDNA 4932438H23 gene	TRUE	-0.840734	7.65761	-4.65847	0.000797187	0.0312376	-0.412596
13101_at	13101	Cyp2d10	cytochrome P450, family 2, subfamily d, polypeptide 10	TRUE	0.566941	5.86419	4.65588	0.000800436	0.031304	-0.416689
78586_at	78586	Srbd1	S1 RNA binding domain 1	TRUE	-0.726749	6.14709	-4.64995	0.000807932	0.0315318	-0.426067
22780_at	22780	Ikzf3	IKAROS family zinc finger 3	TRUE	-0.560156	9.3131	-4.648	0.000810399	0.0315318	-0.429135
21917_at	21917	Tmpo	thymopoietin	TRUE	0.59594	9.76135	4.64757	0.000810957	0.0315318	-0.429827
64707_at	64707	Suv39h2	suppressor of variegation 3-9 homolog 2 (Drosophila)	TRUE	-0.73804	8.24405	-4.64231	0.000817686	0.0317322	-0.438141
72324_at	72324	Plxdc1	plexin domain containing 1	TRUE	0.599056	6.57334	4.63906	0.000821873	0.0318333	-0.44328
23959_at	23959	Nt5e	5' nucleotidase, ecto	TRUE	-0.847037	10.5027	-4.63783	0.000823458	0.0318335	-0.445219
107831_at	107831	Adgrb1	adhesion G protein-coupled receptor B1	TRUE	0.61666	6.57706	4.63331	0.000829333	0.0319992	-0.452372
70435_at	70435	Inf2	inverted formin, FH2 and WH2 domain containing	TRUE	0.540638	9.02974	4.63121	0.000832084	0.032044	-0.455704
67052_at	67052	Ndc80	NDC80 kinetochore complex component	TRUE	-0.560568	6.80528	-4.62191	0.000844344	0.0324541	-0.47042
66495_at	66495	Ndufb3	NADH dehydrogenase (ubiquinone) 1 beta subcomplex 3	TRUE	-0.732404	7.47741	-4.61915	0.000848022	0.032478	-0.474794
434768_at	434768	Rhox8	reproductive homeobox 8	FALSE	0.552736	5.90893	4.61704	0.000850851	0.032478	-0.478145
72147_at	72147	Zbtb46	zinc finger and BTB domain containing 46	TRUE	0.53299	7.8856	4.61661	0.000851423	0.032478	-0.47882
13730_at	13730	Emp1	epithelial membrane protein 1	TRUE	-0.544318	8.52212	-4.61632	0.00085182	0.032478	-0.47929
116972_at	116972	Fam57a	family with sequence similarity 57, member A	TRUE	0.529819	8.44998	4.61542	0.000853028	0.032478	-0.480716
24063_at	24063	Spry1	sprouty homolog 1 (Drosophila)	TRUE	-0.674595	8.52652	-4.61354	0.000855551	0.0325126	-0.483687
107849_at	107849	Prl2c5	prolactin family 2, subfamily c, member 5	TRUE	0.534947	4.51767	4.60051	0.000873308	0.0330743	-0.504356
72750_at	72750	Fam117b	family with sequence similarity 117, member B	TRUE	-0.657548	11.0348	-4.60029	0.000873617	0.0330743	-0.504711
232664_at	232664	Ccdc136	coiled-coil domain containing 136	TRUE	0.725822	7.03163	4.5979	0.000876919	0.033137	-0.508507
56515_at	56515	Rnf138	ring finger protein 138	TRUE	-0.538016	10.3326	-4.59656	0.000878775	0.033145	-0.510634
65967_at	65967	Eefsec	eukaryotic elongation factor, selenocysteine-tRNA-specific	TRUE	-0.61596	8.25763	-4.59453	0.0008816	0.0331894	-0.513864
225594_at	225594	Gm4841	predicted gene 4841	TRUE	-0.711423	8.07694	-4.59014	0.000887732	0.0333578	-0.520837
14415_at	14415	Gad1	glutamate decarboxylase 1	TRUE	0.698155	6.99687	4.58593	0.000893645	0.0335175	-0.527517
22317_at	22317	Vamp1	vesicle-associated membrane protein 1	TRUE	-0.652854	9.53293	-4.57978	0.000902377	0.0337821	-0.5373
225020_at	225020	Fez2	fasciculation and elongation protein zeta 2 (zygin II)	FALSE	-0.596852	6.84621	-4.57219	0.000913264	0.0340633	-0.549365
77533_at	77533	C030034I22Rik	RIKEN cDNA C030034I22 gene	TRUE	-0.615478	6.44469	-4.5715	0.000914261	0.0340633	-0.550463
245671_at	245671	Klf8	Kruppel-like factor 8	TRUE	0.613411	6.24487	4.57102	0.000914961	0.0340633	-0.551232
14619_at	14619	Gjb2	gap junction protein, beta 2	TRUE	0.530253	9.52376	4.56924	0.000917535	0.0340961	-0.554059
234593_at	234593	Ndrg4	N-myc downstream regulated gene 4	TRUE	0.563838	6.87996	4.56694	0.000920887	0.0341036	-0.557728
17087_at	17087	Ly96	lymphocyte antigen 96	FALSE	0.786801	6.41615	4.56678	0.000921124	0.0341036	-0.557987
72772_at	72772	Rint1	RAD50 interactor 1	TRUE	-0.561577	8.18052	-4.56545	0.000923058	0.0341125	-0.560097
14728_at	14728	Lilrb4a	leukocyte immunoglobulin-like receptor, subfamily B, member 4A	TRUE	0.760503	11.4319	4.56397	0.000925218	0.0341297	-0.562449
18576_at	18576	Pde3b	phosphodiesterase 3B, cGMP-inhibited	TRUE	-0.884847	6.79516	-4.56095	0.000929657	0.0341689	-0.567264
229599_at	229599	Ciart	circadian associated repressor of transcription	TRUE	-0.787821	6.13609	-4.56017	0.000930809	0.0341689	-0.56851
67596_at	67596	Tespa1	thymocyte expressed, positive selection associated 1	TRUE	-0.892616	10.3506	-4.55979	0.00093137	0.0341689	-0.569116
68080_at	68080	Gpn3	GPN-loop GTPase 3	TRUE	-0.791787	7.94769	-4.55523	0.000938118	0.0343539	-0.576379
114674_at	114674	Gtf2ird2	GTF2I repeat domain containing 2	TRUE	-0.5698	6.21549	-4.55372	0.000940364	0.0343736	-0.578785
14155_at	14155	Fem1b	feminization 1 homolog b (C. elegans)	TRUE	0.59746	9.34704	4.54734	0.000949916	0.0346599	-0.588952
75717_at	75717	Cul5	cullin 5	TRUE	-0.580976	7.92833	-4.54533	0.000952954	0.03467	-0.592165
338375_at	338375	Atp6v1g3	ATPase, H+ transporting, lysosomal V1 subunit G3	TRUE	-0.660984	7.1604	-4.54487	0.000953636	0.03467	-0.592884
27049_at	27049	Etv3	ets variant 3	TRUE	-0.647245	8.70792	-4.5379	0.000964238	0.0349349	-0.604007
66071_at	66071	Ethe1	ethylmalonic encephalopathy 1	TRUE	-0.64483	8.82894	-4.53707	0.000965512	0.0349349	-0.605336
27056_at	27056	Irf5	interferon regulatory factor 5	TRUE	0.549842	7.59036	4.53667	0.000966127	0.0349349	-0.605976
22764_at	22764	Zfx	zinc finger protein X-linked	TRUE	-0.603817	8.07518	-4.53377	0.000970584	0.0350332	-0.610607
75668_at	75668	Rasl10a	RAS-like, family 10, member A	TRUE	0.586342	7.53652	4.53178	0.000973648	0.0350809	-0.613777
74568_at	74568	Mlkl	mixed lineage kinase domain-like	TRUE	0.755631	7.95631	4.52823	0.000979146	0.0352161	-0.619442
239647_at	239647	Pced1b	PC-esterase domain containing 1B	TRUE	-0.591008	9.60929	-4.52535	0.000983634	0.0353144	-0.624043
103466_at	103466	Nt5dc3	5'-nucleotidase domain containing 3	TRUE	-0.562665	8.35747	-4.51977	0.000992396	0.0355656	-0.632964
17203_at	17203	Mc5r	melanocortin 5 receptor	TRUE	0.790737	5.5212	4.51768	0.000995704	0.0356207	-0.636311
71458_at	71458	Bcor	BCL6 interacting corepressor	TRUE	0.596842	8.7604	4.51609	0.000998215	0.0356472	-0.638845
74155_at	74155	Errfi1	ERBB receptor feedback inhibitor 1	TRUE	-0.729317	8.91446	-4.51364	0.00100211	0.035723	-0.642763
68552_at	68552	Smim14	small integral membrane protein 14	TRUE	-0.525613	9.21407	-4.51146	0.00100559	0.0357568	-0.646247
71924_at	71924	Tube1	epsilon-tubulin 1	TRUE	-0.644325	6.94282	-4.51083	0.00100661	0.0357568	-0.647269
14712_at	14712	Gnpat	glyceronephosphate O-acyltransferase	TRUE	-0.528731	7.09584	-4.50307	0.0010191	0.0360821	-0.659672
17210_at	17210	Mcl1	myeloid cell leukemia sequence 1	TRUE	-0.533228	8.21273	-4.50292	0.00101935	0.0360821	-0.659921
73836_at	73836	Slc35b2	solute carrier family 35, member B2	TRUE	0.609985	8.43486	4.50076	0.00102285	0.0361427	-0.663375
72662_at	72662	Dis3	DIS3 homolog, exosome endoribonuclease and 3'-5' exoribonuclease	TRUE	-0.610182	8.17106	-4.49877	0.0010261	0.0361834	-0.666565
237411_at	237411	Zfp938	zinc finger protein 938	TRUE	-0.567322	8.94836	-4.49785	0.0010276	0.0361834	-0.668033
70086_at	70086	Cysltr2	cysteinyl leukotriene receptor 2	TRUE	0.727111	8.59048	4.48691	0.00104567	0.0367553	-0.685565
218121_at	218121	Mboat1	membrane bound O-acyltransferase domain containing 1	TRUE	-0.782309	7.63143	-4.48569	0.00104769	0.0367623	-0.68751
18102_at	18102	Nme1	NME/NM23 nucleoside diphosphate kinase 1	TRUE	-0.576962	9.26259	-4.48369	0.00105105	0.0368161	-0.69073
231821_at	231821	Adap1	ArfGAP with dual PH domains 1	FALSE	0.550317	6.79615	4.48151	0.0010547	0.0368723	-0.694215
74205_at	74205	Acsl3	acyl-CoA synthetase long-chain family member 3	TRUE	-0.687803	6.40296	-4.48015	0.00105699	0.0368723	-0.696399
236900_at	236900	Pdk3	pyruvate dehydrogenase kinase, isoenzyme 3	TRUE	-0.633301	8.13757	-4.47946	0.00105815	0.0368723	-0.6975
268903_at	268903	Nrip1	nuclear receptor interacting protein 1	TRUE	0.6371	9.54997	4.47636	0.00106341	0.0369915	-0.702485
68839_at	68839	Ankrd46	ankyrin repeat domain 46	TRUE	-0.514753	8.76229	-4.47423	0.00106702	0.0370533	-0.705902
24110_at	24110	Usp18	ubiquitin specific peptidase 18	TRUE	-0.598109	6.98685	-4.47293	0.00106922	0.0370658	-0.707974
110959_at	110959	Nudt19	nudix (nucleoside diphosphate linked moiety X)-type motif 19	TRUE	-0.548259	7.9076	-4.46769	0.00107821	0.0373097	-0.716395
381903_at	381903	Alg8	asparagine-linked glycosylation 8 (alpha-1,3-glucosyltransferase)	TRUE	-0.527948	5.94988	-4.46667	0.00107997	0.0373097	-0.718027
68291_at	68291	Mto1	mitochondrial tRNA translation optimization 1	TRUE	-0.655349	6.94776	-4.46204	0.00108798	0.0374919	-0.725465
51799_at	51799	Rundc3a	RUN domain containing 3A	TRUE	-0.539332	8.55539	-4.46148	0.00108896	0.0374919	-0.72637
74236_at	74236	Gsdmcl1	gasdermin C-like 1	FALSE	0.680172	4.70664	4.4584	0.00109432	0.0376121	-0.731308
56045_at	56045	Samhd1	SAM domain and HD domain, 1	TRUE	-0.566491	10.968	-4.45666	0.00109737	0.0376189	-0.734104
76375_at	76375	Det1	de-etiolated homolog 1 (Arabidopsis)	TRUE	-0.514163	7.34704	-4.45616	0.00109825	0.0376189	-0.734917
101476_at	101476	Plekha1	pleckstrin homology domain containing, family A (phosphoinositide binding specific) member 1	TRUE	-0.670265	8.28203	-4.45494	0.00110039	0.0376282	-0.736874
12925_at	12925	Crip1	cysteine-rich protein 1 (intestinal)	TRUE	0.598729	10.7025	4.45282	0.00110412	0.0376916	-0.740273
56448_at	56448	Cyp2d22	cytochrome P450, family 2, subfamily d, polypeptide 22	TRUE	-0.530759	7.11687	-4.45119	0.001107	0.037726	-0.742896
20619_at	20619	Snap23	synaptosomal-associated protein 23	TRUE	-0.6904	9.0149	-4.44929	0.00111037	0.037732	-0.745951
17996_at	17996	Neb	nebulin	TRUE	0.645027	10.4586	4.44804	0.0011126	0.037732	-0.747967
230075_at	230075	Ndufb6	NADH dehydrogenase (ubiquinone) 1 beta subcomplex, 6	TRUE	-0.524131	10.8621	-4.44793	0.00111279	0.037732	-0.748147
70047_at	70047	Trnt1	tRNA nucleotidyl transferase, CCA-adding, 1	TRUE	-0.570442	8.73389	-4.44634	0.00111562	0.0377641	-0.750695
66302_at	66302	Rmdn1	regulator of microtubule dynamics 1	TRUE	-0.565898	7.50336	-4.44386	0.00112005	0.0377646	-0.754684
328833_at	328833	Treml2	triggering receptor expressed on myeloid cells-like 2	TRUE	-0.803368	9.05368	-4.44317	0.00112128	0.0377646	-0.755792
18036_at	18036	Nfkbib	nuclear factor of kappa light polypeptide gene enhancer in B cells inhibitor, beta	TRUE	0.525519	11.2954	4.44316	0.00112131	0.0377646	-0.755816
18103_at	18103	Nme2	NME/NM23 nucleoside diphosphate kinase 2	TRUE	-0.886551	7.94471	-4.4416	0.0011241	0.0377646	-0.758319
59009_at	59009	Sh3rf1	SH3 domain containing ring finger 1	TRUE	0.506666	9.60216	4.4411	0.00112501	0.0377646	-0.759124
18516_at	18516	Pbx3	pre B cell leukemia homeobox 3	TRUE	0.661289	5.77342	4.4364	0.00113349	0.037982	-0.766681
75593_at	75593	Malsu1	mitochondrial assembly of ribosomal large subunit 1	TRUE	-0.597943	8.6735	-4.43543	0.00113526	0.037982	-0.768247
18099_at	18099	Nlk	nemo like kinase	TRUE	-0.591221	8.23387	-4.43165	0.00114215	0.0381183	-0.77434
13849_at	13849	Ephx1	epoxide hydrolase 1, microsomal	TRUE	-0.521055	10.6531	-4.43023	0.00114475	0.0381183	-0.776626
14102_at	14102	Fas	Fas (TNF receptor superfamily member 6)	TRUE	0.54852	8.33345	4.43009	0.00114501	0.0381183	-0.776849
215693_at	215693	Zmat1	zinc finger, matrin type 1	TRUE	-0.57735	6.12462	-4.42891	0.00114718	0.0381276	-0.778755
56405_at	56405	Dusp14	dual specificity phosphatase 14	TRUE	0.555893	9.08776	4.42328	0.00115756	0.0384094	-0.787818
16431_at	16431	Itm2a	integral membrane protein 2A	TRUE	-0.594448	7.38721	-4.4197	0.00116423	0.0385671	-0.793594
12585_at	12585	Cdr2	cerebellar degeneration-related 2	TRUE	-0.533709	9.44594	-4.40802	0.00118623	0.0392312	-0.812419
667373_at	667373	Ifit1bl1	interferon induced protein with tetratricpeptide repeats 1B like 1	FALSE	-0.756622	6.83497	-4.40615	0.00118979	0.039271	-0.815434
75767_at	75767	Rab11fip1	RAB11 family interacting protein 1 (class I)	TRUE	0.511386	9.83844	4.40529	0.00119144	0.039271	-0.816829
67773_at	67773	Kat8	K(lysine) acetyltransferase 8	TRUE	-0.532463	7.65197	-4.40433	0.00119328	0.039271	-0.818379
12449_at	12449	Ccnf	cyclin F	TRUE	-0.839956	6.70185	-4.39937	0.00120282	0.0395203	-0.826386
212108_at	212108	Rln3	relaxin 3	TRUE	0.503156	8.14881	4.39462	0.00121202	0.0397458	-0.834047
20555_at	20555	Slfn1	schlafen 1	TRUE	-0.561002	8.66348	-4.39269	0.00121579	0.0397458	-0.837175
69726_at	69726	Smyd3	SET and MYND domain containing 3	TRUE	-0.507487	8.78549	-4.39086	0.00121937	0.0397458	-0.840131
320487_at	320487	Heatr5a	HEAT repeat containing 5A	TRUE	-0.576535	8.66662	-4.39047	0.00122013	0.0397458	-0.840759
50918_at	50918	Myadm	myeloid-associated differentiation marker	FALSE	0.892049	8.73395	4.3898	0.00122145	0.0397458	-0.841845
66995_at	66995	Zcchc18	zinc finger, CCHC domain containing 18	TRUE	0.538687	7.84803	4.38956	0.00122192	0.0397458	-0.842232
12260_at	12260	C1qb	complement component 1, q subcomponent, beta polypeptide	TRUE	0.615759	7.07349	4.38876	0.00122349	0.0397458	-0.843525
67105_at	67105	Timm21	tranlocase of inner mitochondrial membrane 21	TRUE	-0.596887	7.7975	-4.38663	0.00122768	0.0398176	-0.846962
229228_at	229228	Nudt6	nudix (nucleoside diphosphate linked moiety X)-type motif 6	TRUE	-0.546995	9.23214	-4.38391	0.00123305	0.0398453	-0.851351
217737_at	217737	Ahsa1	AHA1, activator of heat shock protein ATPase 1	TRUE	-0.534339	11.3516	-4.38377	0.00123333	0.0398453	-0.851578
52626_at	52626	Cdkn2aipnl	CDKN2A interacting protein N-terminal like	TRUE	-0.554096	9.37162	-4.3832	0.00123447	0.0398453	-0.852507
18040_at	18040	Nefm	neurofilament, medium polypeptide	TRUE	0.666748	5.27719	4.37576	0.00124933	0.0402603	-0.864536
212531_at	212531	Sh3bgrl2	SH3 domain binding glutamic acid-rich protein like 2	TRUE	-0.947529	8.96358	-4.37001	0.00126095	0.0405158	-0.873845
14609_at	14609	Gja1	gap junction protein, alpha 1	TRUE	-0.74168	6.50606	-4.36984	0.00126128	0.0405158	-0.874111
67369_at	67369	Qpctl	glutaminyl-peptide cyclotransferase-like	TRUE	-0.655946	7.29452	-4.36249	0.0012763	0.0409332	-0.886017
57740_at	57740	Stk32c	serine/threonine kinase 32C	TRUE	0.557066	7.38295	4.36137	0.00127859	0.0409414	-0.887819
60365_at	60365	Rbm8a	RNA binding motif protein 8a	TRUE	-0.52184	10.5402	-4.36015	0.00128111	0.0409568	-0.889796
69499_at	69499	Tsr2	TSR2 20S rRNA accumulation	TRUE	-0.505577	9.25924	-4.35682	0.00128799	0.0411117	-0.895186
269275_at	269275	Acvr1c	activin A receptor, type IC	TRUE	-0.658603	4.73108	-4.35505	0.00129169	0.0411456	-0.898067
68339_at	68339	Ccdc88c	coiled-coil domain containing 88C	TRUE	0.61992	10.7187	4.35435	0.00129314	0.0411456	-0.899195
232970_at	232970	Phldb3	pleckstrin homology like domain, family B, member 3	TRUE	0.534884	7.25649	4.35142	0.00129927	0.0412754	-0.903951
21854_at	21854	Timm17a	translocase of inner mitochondrial membrane 17a	TRUE	-0.781624	8.42509	-4.34928	0.00130376	0.0413527	-0.907417
71989_at	71989	Rpusd4	RNA pseudouridylate synthase domain containing 4	TRUE	-0.810492	7.84758	-4.34778	0.0013069	0.0413873	-0.90984
17527_at	17527	Mpv17	MpV17 mitochondrial inner membrane protein	TRUE	-0.507858	8.27949	-4.3454	0.00131193	0.041457	-0.9137
67899_at	67899	Cmc1	COX assembly mitochondrial protein 1	TRUE	-0.587307	8.31051	-4.34479	0.00131322	0.041457	-0.914689
14630_at	14630	Gclm	glutamate-cysteine ligase, modifier subunit	FALSE	-0.751938	6.40777	-4.34112	0.00132102	0.0416381	-0.920644
18744_at	18744	Pja1	praja ring finger 1, E3 ubiquitin protein ligase	TRUE	-0.744186	8.47546	-4.32983	0.00134531	0.0422755	-0.938961
57869_at	57869	Adck2	aarF domain containing kinase 2	TRUE	-0.544528	7.27775	-4.32901	0.0013471	0.0422755	-0.940301
21406_at	21406	Tcf12	transcription factor 12	TRUE	-0.715524	9.13126	-4.3288	0.00134754	0.0422755	-0.940628
244237_at	244237	Tnfrsf26	tumor necrosis factor receptor superfamily, member 26	TRUE	-0.891592	9.11864	-4.32454	0.00135685	0.0424635	-0.947549
13654_at	13654	Egr2	early growth response 2	TRUE	-0.788384	9.22289	-4.32413	0.00135775	0.0424635	-0.948216
258732_at	258732	Olfr494	olfactory receptor 494	TRUE	0.542855	4.28344	4.32045	0.00136585	0.0425989	-0.954194
68183_at	68183	Bcas2	breast carcinoma amplified sequence 2	TRUE	-0.570547	7.87841	-4.32024	0.00136631	0.0425989	-0.954535
207798_at	207798	Gramd1c	GRAM domain containing 1C	TRUE	0.701634	7.13918	4.31827	0.00137068	0.0426689	-0.957739
18750_at	18750	Prkca	protein kinase C, alpha	TRUE	-0.568879	10.2257	-4.31463	0.00137877	0.0427979	-0.963659
244550_at	244550	Podnl1	podocan-like 1	TRUE	-0.880048	9.04817	-4.31449	0.00137907	0.0427979	-0.963876
102626_at	102626	Mapkapk3	mitogen-activated protein kinase-activated protein kinase 3	TRUE	0.52139	10.9444	4.31185	0.00138497	0.042915	-0.968172
381801_at	381801	Tatdn2	TatD DNase domain containing 2	TRUE	-0.685925	7.96874	-4.30982	0.00138952	0.0429496	-0.971466
12014_at	12014	Bach2	BTB and CNC homology, basic leucine zipper transcription factor 2	TRUE	-0.658728	8.41412	-4.30945	0.00139035	0.0429496	-0.972069
72475_at	72475	Ssbp3	single-stranded DNA binding protein 3	TRUE	0.520301	11.53	4.30647	0.00139708	0.0430912	-0.97692
18574_at	18574	Pde1b	phosphodiesterase 1B, Ca2+-calmodulin dependent	TRUE	0.582678	9.50506	4.30262	0.0014058	0.043294	-0.983178
76915_at	76915	Mnd1	meiotic nuclear divisions 1	TRUE	0.49623	8.25161	4.30062	0.00141038	0.0433685	-0.986442
75292_at	75292	Prkd3	protein kinase D3	TRUE	0.496692	8.22618	4.29683	0.00141905	0.0435687	-0.992605
70099_at	70099	Smc4	structural maintenance of chromosomes 4	TRUE	-0.530697	11.2815	-4.2934	0.00142695	0.0437445	-0.998184
107146_at	107146	Glyat	glycine-N-acyltransferase	TRUE	-1.14844	5.1686	-4.29171	0.00143087	0.043798	-1.00094
114601_at	114601	Ehbp1l1	EH domain binding protein 1-like 1	TRUE	0.615506	8.86631	4.28997	0.0014349	0.0438322	-1.00377
214764_at	214764	Edrf1	erythroid differentiation regulatory factor 1	TRUE	-0.614693	6.89084	-4.28844	0.00143847	0.0438322	-1.00627
21849_at	21849	Trim28	tripartite motif-containing 28	TRUE	-0.6738	8.00926	-4.28842	0.00143851	0.0438322	-1.0063
17472_at	17472	Gbp4	guanylate binding protein 4	TRUE	-0.525518	10.6314	-4.28746	0.00144075	0.0438342	-1.00786
100039753_at	100039753	Gm20815	predicted gene, 20815	TRUE	0.761959	4.95508	4.28619	0.00144371	0.043858	-1.00993
24136_at	24136	Zeb2	zinc finger E-box binding homeobox 2	TRUE	0.611078	8.08521	4.28162	0.00145446	0.044118	-1.01738
19260_at	19260	Ptpn22	protein tyrosine phosphatase, non-receptor type 22 (lymphoid)	TRUE	-0.530378	11.0856	-4.27927	0.00146	0.0441769	-1.0212
107607_at	107607	Nod1	nucleotide-binding oligomerization domain containing 1	TRUE	-0.865832	9.03734	-4.27653	0.00146652	0.0441769	-1.02568
11797_at	11797	Birc2	baculoviral IAP repeat-containing 2	TRUE	0.579493	10.9379	4.27635	0.00146694	0.0441769	-1.02596
258886_at	258886	Olfr1299	olfactory receptor 1299	TRUE	0.714572	6.13938	4.27635	0.00146694	0.0441769	-1.02597
69740_at	69740	Dph5	diphthamide biosynthesis 5	TRUE	-0.553827	8.25592	-4.27617	0.00146737	0.0441769	-1.02626
54373_at	54373	Prss16	protease, serine 16 (thymus)	TRUE	0.58641	5.38684	4.27268	0.00147568	0.044338	-1.03194
74270_at	74270	Usp20	ubiquitin specific peptidase 20	FALSE	0.719441	10.0888	4.27208	0.00147713	0.044338	-1.03292
383295_at	383295	Ypel5	yippee-like 5 (Drosophila)	TRUE	-0.584556	9.31871	-4.26949	0.00148335	0.0444423	-1.03715
11625_at	11625	Ahsg	alpha-2-HS-glycoprotein	FALSE	0.630668	8.03947	4.2688	0.00148502	0.0444423	-1.03828
224691_at	224691	Zfp472	zinc finger protein 472	TRUE	-0.532235	6.59773	-4.26777	0.0014875	0.0444507	-1.03996
14667_at	14667	Gm2a	GM2 ganglioside activator protein	TRUE	0.641597	9.66042	4.26669	0.00149012	0.0444628	-1.04172
17977_at	17977	Ncoa1	nuclear receptor coactivator 1	TRUE	-0.582134	10.0165	-4.26558	0.00149279	0.0444767	-1.04352
14814_at	14814	Grin2d	glutamate receptor, ionotropic, NMDA2D (epsilon 4)	TRUE	0.576246	7.55664	4.26408	0.00149643	0.0445195	-1.04598
68626_at	68626	Elac2	elaC ribonuclease Z 2	TRUE	-0.531709	8.22517	-4.25303	0.00152353	0.0452291	-1.06401
100038991_at	100038991	Gm2000	ribosomal protein L35 pseudogene	TRUE	-0.58963	10.8985	-4.25253	0.00152478	0.0452291	-1.06483
232853_at	232853	Zfp954	zinc finger protein 954	TRUE	-0.564057	7.61327	-4.24889	0.00153383	0.0454307	-1.07078
110058_at	110058	Syt17	synaptotagmin XVII	TRUE	0.63564	6.22537	4.24747	0.00153737	0.0454686	-1.0731
12301_at	12301	Cacybp	calcyclin binding protein	TRUE	-0.613546	9.58101	-4.24403	0.001546	0.0456568	-1.07872
53902_at	53902	Rcan3	regulator of calcineurin 3	TRUE	-0.8746	9.35514	-4.24092	0.00155383	0.045821	-1.0838
22031_at	22031	Traf3	TNF receptor-associated factor 3	TRUE	0.563166	9.25303	4.23739	0.00156277	0.0460173	-1.08957
58523_at	58523	Elp2	elongator acetyltransferase complex subunit 2	TRUE	-0.503178	8.21171	-4.23429	0.00157069	0.046183	-1.09465
70930_at	70930	Nol8	nucleolar protein 8	TRUE	-0.53803	8.85815	-4.23149	0.00157786	0.0463224	-1.09922
20303_at	20303	Ccl4	chemokine (C-C motif) ligand 4	FALSE	0.537686	7.20435	4.23064	0.00158004	0.0463224	-1.10061
75497_at	75497	Fabp12	fatty acid binding protein 12	TRUE	-0.99578	4.99261	-4.22398	0.00159727	0.0467595	-1.1115
230596_at	230596	Prpf38a	PRP38 pre-mRNA processing factor 38 (yeast) domain containing A	TRUE	-0.581269	9.96989	-4.22208	0.00160221	0.0468361	-1.11461
27275_at	27275	Nufip1	nuclear fragile X mental retardation protein interacting protein 1	TRUE	-0.622282	7.87429	-4.22042	0.00160655	0.0468949	-1.11733
78334_at	78334	Cdk19	cyclin-dependent kinase 19	TRUE	-0.724629	9.59526	-4.21792	0.00161311	0.0470182	-1.12142
545732_at	545732	4933402N22Rik	RIKEN cDNA 4933402N22 gene	TRUE	-0.623117	4.11919	-4.21591	0.00161842	0.047105	-1.12473
223838_at	223838	Adamts20	a disintegrin-like and metallopeptidase (reprolysin type) with thrombospondin type 1 motif, 20	TRUE	0.595866	6.36715	4.21391	0.00162369	0.0471902	-1.12799
52635_at	52635	Esyt2	extended synaptotagmin-like protein 2	TRUE	-0.549768	10.2833	-4.21284	0.00162652	0.0472042	-1.12974
15115_at	15115	Hars	histidyl-tRNA synthetase	TRUE	-0.556068	8.21604	-4.20963	0.00163505	0.0472602	-1.135
74302_at	74302	Mtmr3	myotubularin related protein 3	TRUE	-0.485718	10.4537	-4.20954	0.0016353	0.0472602	-1.13515
67604_at	67604	Get4	golgi to ER traffic protein 4	TRUE	-0.613591	8.65592	-4.20912	0.00163643	0.0472602	-1.13584
13197_at	13197	Gadd45a	growth arrest and DNA-damage-inducible 45 alpha	TRUE	-0.547431	8.90883	-4.20859	0.00163783	0.0472602	-1.1367
68565_at	68565	Mrps18a	mitochondrial ribosomal protein S18A	TRUE	-0.504586	8.51319	-4.20546	0.00164623	0.047388	-1.14184
17951_at	17951	Naip5	NLR family, apoptosis inhibitory protein 5	TRUE	0.622897	4.69166	4.20518	0.00164697	0.047388	-1.14229
545384_at	545384	Ifi214	interferon activated gene 214	TRUE	-0.738568	5.09328	-4.20305	0.0016527	0.047485	-1.14578
71795_at	71795	Pitpnc1	phosphatidylinositol transfer protein, cytoplasmic 1	TRUE	-0.517492	9.38637	-4.20053	0.00165951	0.0476129	-1.14992
11688_at	11688	Alox8	arachidonate 8-lipoxygenase	TRUE	0.52526	8.51995	4.19884	0.00166409	0.0476763	-1.15268
234515_at	234515	Inpp4b	inositol polyphosphate-4-phosphatase, type II	TRUE	-0.650277	10.2693	-4.19365	0.00167826	0.048014	-1.1612
629016_at	629016	Zfp953	zinc finger protein 953	TRUE	-0.526567	8.95979	-4.19275	0.00168074	0.0480166	-1.16268
51801_at	51801	Ramp1	receptor (calcitonin) activity modifying protein 1	TRUE	-0.59847	7.30778	-4.1917	0.00168362	0.0480264	-1.16441
106583_at	106583	Scaf8	SR-related CTD-associated factor 8	TRUE	-0.594282	8.77788	-4.19089	0.00168585	0.0480264	-1.16573
243910_at	243910	Nfkbid	nuclear factor of kappa light polypeptide gene enhancer in B cells inhibitor, delta	TRUE	0.554358	9.48041	4.18886	0.00169145	0.0481178	-1.16906
66075_at	66075	Chchd3	coiled-coil-helix-coiled-coil-helix domain containing 3	TRUE	-0.520605	9.7771	-4.18791	0.00169408	0.0481247	-1.17062
18559_at	18559	Pctp	phosphatidylcholine transfer protein	TRUE	0.544287	7.13948	4.18191	0.00171076	0.0485302	-1.18047
11534_at	11534	Adk	adenosine kinase	TRUE	-0.497643	10.0553	-4.17999	0.00171615	0.0485653	-1.18363
110521_at	110521	Hivep1	human immunodeficiency virus type I enhancer binding protein 1	TRUE	0.52547	9.78387	4.17975	0.00171682	0.0485653	-1.18402
107568_at	107568	Wwp1	WW domain containing E3 ubiquitin protein ligase 1	TRUE	-0.603177	7.53803	-4.1776	0.00172286	0.0486677	-1.18755
18201_at	18201	Nsmaf	neutral sphingomyelinase (N-SMase) activation associated factor	TRUE	0.540571	7.64507	4.17549	0.00172881	0.0487675	-1.19101
13593_at	13593	Ebf3	early B cell factor 3	TRUE	0.628499	6.80946	4.17301	0.00173584	0.0488973	-1.19509
16407_at	16407	Itgae	integrin alpha E, epithelial-associated	TRUE	0.477557	10.8582	4.16875	0.00174797	0.0491702	-1.20208
70123_at	70123	2210013O21Rik	RIKEN cDNA 2210013O21 gene	TRUE	-0.486787	7.62144	-4.16591	0.00175612	0.0493305	-1.20675
72155_at	72155	Cenpn	centromere protein N	TRUE	0.491906	6.64121	4.16318	0.00176397	0.0494822	-1.21124
64931_at	64931	Izumo1r	IZUMO1 receptor, JUNO	TRUE	-0.711215	12.3444	-4.15982	0.00177369	0.0496592	-1.21675
268301_at	268301	Sowahc	sosondowah ankyrin repeat domain family member C	TRUE	0.803282	7.36685	4.1593	0.00177522	0.0496592	-1.21762
66915_at	66915	Cops9	COP9 signalosome subunit 9	TRUE	-0.502267	10.623	-4.15693	0.00178212	0.0497833	-1.22152
12262_at	12262	C1qc	complement component 1, q subcomponent, C chain	TRUE	0.534242	5.60348	4.15396	0.00179081	0.0499568	-1.2264
71578_at	71578	Sval1	seminal vesicle antigen-like 1	TRUE	-0.889388	4.78094	-4.15254	0.00179498	0.0500036	-1.22874
80906_at	80906	Kcnip2	Kv channel-interacting protein 2	TRUE	-0.851644	8.40033	-4.15157	0.00179783	0.050014	-1.23033
78617_at	78617	Cstad	CSA-conditional, T cell activation-dependent protein	TRUE	0.709719	8.28938	4.14984	0.00180294	0.050087	-1.23318
75623_at	75623	Tex30	testis expressed 30	TRUE	0.853454	9.37305	4.14596	0.00181444	0.0503369	-1.23957
100038347_at	100038347	Fam174b	family with sequence similarity 174, member B	TRUE	0.58456	7.03348	4.14511	0.00181695	0.0503374	-1.24096
74318_at	74318	Hopx	HOP homeobox	TRUE	0.644294	9.48357	4.14285	0.00182372	0.0503445	-1.24469
100042424_at	100042424	Pdcd5-ps	programmed cell death 5, pseudogene	TRUE	-0.742361	6.95246	-4.14252	0.00182469	0.0503445	-1.24523
21940_at	21940	Cd27	CD27 antigen	TRUE	-0.648257	9.76075	-4.14221	0.00182561	0.0503445	-1.24573
17992_at	17992	Ndufa4	NADH dehydrogenase (ubiquinone) 1 alpha subcomplex, 4	TRUE	-0.576129	9.71103	-4.14151	0.00182771	0.0503445	-1.24688
64659_at	64659	Mrps14	mitochondrial ribosomal protein S14	TRUE	-0.530662	11.0135	-4.13937	0.00183415	0.0503445	-1.25042
19696_at	19696	Rel	reticuloendotheliosis oncogene	TRUE	0.485819	12.2347	4.13897	0.00183536	0.0503445	-1.25108
66483_at	66483	Rpl36al	ribosomal protein L36A-like	TRUE	-0.665387	9.11955	-4.13865	0.00183632	0.0503445	-1.25161
18793_at	18793	Plaur	plasminogen activator, urokinase receptor	TRUE	-0.909267	8.54737	-4.13835	0.00183721	0.0503445	-1.25209
107526_at	107526	Gimap4	GTPase, IMAP family member 4	TRUE	-0.494638	11.4058	-4.13191	0.00185671	0.0508098	-1.26269
319189_at	319189	Hist2h2bb	histone cluster 2, H2bb	TRUE	-0.625247	7.56831	-4.13061	0.00186069	0.0508497	-1.26485
12399_at	12399	Runx3	runt related transcription factor 3	TRUE	0.547506	10.5627	4.12801	0.00186865	0.0509482	-1.26913
17219_at	17219	Mcm6	minichromosome maintenance complex component 6	TRUE	-0.571429	9.63433	-4.12778	0.00186936	0.0509482	-1.26951
94219_at	94219	Cnnm2	cyclin M2	TRUE	0.571255	7.92771	4.12292	0.00188433	0.0512868	-1.27752
68949_at	68949	Zfas1	zinc finger, NFX1-type containing 1, antisense RNA 1	TRUE	-0.516727	9.24494	-4.12181	0.00188777	0.0512975	-1.27935
20182_at	20182	Rxrb	retinoid X receptor beta	TRUE	-0.683144	8.88744	-4.12115	0.00188981	0.0512975	-1.28044
56743_at	56743	Lat2	linker for activation of T cells family, member 2	TRUE	0.491438	7.74636	4.11998	0.00189343	0.0513266	-1.28236
20719_at	20719	Serpinb6a	serine (or cysteine) peptidase inhibitor, clade B, member 6a	TRUE	0.592472	7.03935	4.11809	0.00189932	0.0514065	-1.28548
20322_at	20322	Sord	sorbitol dehydrogenase	TRUE	-0.525184	7.76953	-4.1174	0.00190149	0.0514065	-1.28662
30877_at	30877	Gnl3	guanine nucleotide binding protein-like 3 (nucleolar)	TRUE	-0.504945	8.57876	-4.11591	0.00190615	0.0514154	-1.28908
72480_at	72480	Tspyl4	TSPY-like 4	TRUE	-0.49183	7.77731	-4.11566	0.00190692	0.0514154	-1.28949
18074_at	18074	Nid2	nidogen 2	FALSE	0.58763	7.69673	4.11325	0.00191448	0.0515501	-1.29346
78473_at	78473	Skap1	src family associated phosphoprotein 1	TRUE	-0.500207	7.43731	-4.11171	0.00191935	0.0516123	-1.29601
100019_at	100019	Mdn1	midasin AAA ATPase 1	TRUE	-0.480371	7.9766	-4.10868	0.00192893	0.0518007	-1.30101
68149_at	68149	Otub2	OTU domain, ubiquitin aldehyde binding 2	TRUE	0.536987	5.88152	4.10264	0.00194819	0.0522482	-1.31098
80732_at	80732	Mynn	myoneurin	TRUE	0.49845	9.83674	4.10125	0.00195264	0.052298	-1.31327
16543_at	16543	Mdfic	MyoD family inhibitor domain containing	TRUE	0.5191	10.1314	4.09864	0.00196103	0.0524375	-1.31758
16616_at	16616	Klk1b21	kallikrein 1-related peptidase b21	TRUE	0.653184	5.75706	4.09801	0.00196305	0.0524375	-1.31861
14733_at	14733	Gpc1	glypican 1	TRUE	0.487574	6.9507	4.09559	0.0019709	0.0525639	-1.32262
16401_at	16401	Itga4	integrin alpha 4	TRUE	0.590794	11.1444	4.09494	0.001973	0.0525639	-1.32369
75316_at	75316	Taf1d	TATA-box binding protein associated factor, RNA polymerase I, D	TRUE	-0.485203	10.0022	-4.09087	0.00198627	0.0528473	-1.33042
68738_at	68738	Acss1	acyl-CoA synthetase short-chain family member 1	TRUE	-0.764241	8.53375	-4.08434	0.00200773	0.0533477	-1.3412
66085_at	66085	Eif3f	eukaryotic translation initiation factor 3, subunit F	TRUE	-0.487116	10.8744	-4.08301	0.00201213	0.0533944	-1.3434
67127_at	67127	Lce1a1	late cornified envelope 1A1	TRUE	0.570165	4.8338	4.0773	0.00203116	0.0537732	-1.35285
19821_at	19821	Rnf2	ring finger protein 2	TRUE	-0.53353	9.16038	-4.07649	0.00203388	0.0537732	-1.35419
12700_at	12700	Cish	cytokine inducible SH2-containing protein	TRUE	0.51177	10.633	4.07633	0.00203442	0.0537732	-1.35446
66441_at	66441	Magohb	mago homolog B, exon junction complex core component	TRUE	-0.620361	8.10601	-4.07185	0.0020495	0.0541008	-1.36187
108067_at	108067	Eif2b3	eukaryotic translation initiation factor 2B, subunit 3	TRUE	-1.04112	7.89749	-4.06953	0.00205735	0.0542369	-1.36571
223691_at	223691	Eif3l	eukaryotic translation initiation factor 3, subunit L	TRUE	-0.598231	9.84959	-4.06141	0.00208508	0.0548961	-1.37915
78929_at	78929	Polr3h	polymerase (RNA) III (DNA directed) polypeptide H	TRUE	-0.512875	6.84746	-4.06021	0.00208921	0.0549126	-1.38113
53416_at	53416	Stk39	serine/threonine kinase 39	TRUE	-0.596549	9.42636	-4.05912	0.00209298	0.0549126	-1.38294
17250_at	17250	Abcc1	ATP-binding cassette, sub-family C (CFTR/MRP), member 1	TRUE	0.560385	8.57564	4.05885	0.00209388	0.0549126	-1.38338
73914_at	73914	Irak3	interleukin-1 receptor-associated kinase 3	FALSE	-0.728847	8.31229	-4.05656	0.00210182	0.055049	-1.38717
108116_at	108116	Slco3a1	solute carrier organic anion transporter family, member 3a1	TRUE	0.725599	9.60761	4.05551	0.00210547	0.0550731	-1.38891
28040_at	28040	D6Wsu163e	DNA segment, Chr 6, Wayne State University 163, expressed	TRUE	-0.533534	7.5218	-4.05098	0.00212129	0.0553493	-1.39643
66146_at	66146	Tmem57	transmembrane protein 57	TRUE	-0.681911	7.45433	-4.0509	0.00212156	0.0553493	-1.39655
12607_at	12607	Cebpz	CCAAT/enhancer binding protein zeta	TRUE	-0.500609	9.37623	-4.05013	0.00212427	0.0553493	-1.39784
102247_at	102247	Gpat4	glycerol-3-phosphate acyltransferase 4	TRUE	-0.617051	9.59888	-4.04866	0.00212943	0.055412	-1.40027
382639_at	382639	Zbtb42	zinc finger and BTB domain containing 42	TRUE	0.507154	8.80454	4.04365	0.00214711	0.0557924	-1.40857
64050_at	64050	Yeats4	YEATS domain containing 4	TRUE	-0.603351	9.27538	-4.04295	0.00214959	0.0557924	-1.40973
231225_at	231225	Tapt1	transmembrane anterior posterior transformation 1	TRUE	-0.566618	8.76834	-4.04176	0.00215383	0.0558304	-1.4117
446101_at	446101	Xrra1	X-ray radiation resistance associated 1	FALSE	0.569858	4.89295	4.03774	0.0021682	0.0560776	-1.41837
227333_at	227333	Dgkd	diacylglycerol kinase, delta	TRUE	-0.532657	7.49988	-4.03753	0.00216893	0.0560776	-1.41871
26921_at	26921	Map4k4	mitogen-activated protein kinase kinase kinase kinase 4	TRUE	-0.507386	8.88015	-4.03329	0.00218417	0.0563532	-1.42574
12040_at	12040	Bckdhb	branched chain ketoacid dehydrogenase E1, beta polypeptide	TRUE	-0.526355	7.05152	-4.03279	0.00218601	0.0563532	-1.42658
252972_at	252972	Tpcn1	two pore channel 1	TRUE	-0.595165	8.2702	-4.03224	0.00218798	0.0563532	-1.42749
83397_at	83397	Akap12	A kinase (PRKA) anchor protein (gravin) 12	TRUE	0.730796	6.4212	4.03135	0.0021912	0.056364	-1.42896
20334_at	20334	Sec23a	SEC23 homolog A, COPII coat complex component	TRUE	-0.482513	6.96932	-4.02956	0.0021977	0.0564591	-1.43193
53356_at	53356	Eif3g	eukaryotic translation initiation factor 3, subunit G	TRUE	-0.538676	8.98174	-4.02851	0.00220151	0.0564754	-1.43367
241447_at	241447	Cers6	ceramide synthase 6	TRUE	-0.985171	7.84054	-4.02754	0.00220506	0.0564754	-1.43529
100900_at	100900	Hscb	HscB iron-sulfur cluster co-chaperone	TRUE	-0.840564	6.21642	-4.02635	0.00220939	0.0564754	-1.43725
58222_at	58222	Rab37	RAB37, member RAS oncogene family	TRUE	0.467697	8.713	4.02631	0.00220955	0.0564754	-1.43733
320951_at	320951	Pisd	phosphatidylserine decarboxylase	TRUE	-0.496162	7.50343	-4.01951	0.00223456	0.0570421	-1.44862
18600_at	18600	Padi2	peptidyl arginine deiminase, type II	FALSE	0.68494	7.69136	4.01635	0.00224627	0.0572685	-1.45387
58875_at	58875	Hibadh	3-hydroxyisobutyrate dehydrogenase	TRUE	-0.538563	10.7157	-4.0139	0.00225538	0.0574174	-1.45792
66583_at	66583	Exosc1	exosome component 1	TRUE	-0.474642	7.61361	-4.01321	0.00225797	0.0574174	-1.45908
77065_at	77065	Ints7	integrator complex subunit 7	TRUE	-0.515848	9.17261	-4.01249	0.00226066	0.0574174	-1.46027
259302_at	259302	Srgap3	SLIT-ROBO Rho GTPase activating protein 3	TRUE	0.53609	7.15104	4.00674	0.00228231	0.0578942	-1.46983
75209_at	75209	Sv2c	synaptic vesicle glycoprotein 2c	TRUE	0.871011	5.87573	4.00241	0.00229874	0.0582377	-1.47703
12227_at	12227	Btg2	B cell translocation gene 2, anti-proliferative	TRUE	-0.625648	9.20268	-3.99882	0.00231244	0.0584756	-1.48299
11520_at	11520	Plin2	perilipin 2	TRUE	-0.554339	9.98944	-3.99843	0.00231394	0.0584756	-1.48364
15980_at	15980	Ifngr2	interferon gamma receptor 2	FALSE	-0.552121	9.43785	-3.99423	0.00233013	0.0588109	-1.49063
75964_at	75964	Trappc8	trafficking protein particle complex 8	TRUE	-0.4766	8.42204	-3.99292	0.00233518	0.0588648	-1.49281
212090_at	212090	Tmem60	transmembrane protein 60	TRUE	-0.512151	8.58208	-3.99158	0.00234036	0.0588811	-1.49503
76380_at	76380	Cep112	centrosomal protein 112	TRUE	0.559345	6.24178	3.99051	0.00234451	0.0588811	-1.4968
23825_at	23825	Banf1	barrier to autointegration factor 1	TRUE	-0.623098	9.87498	-3.99028	0.00234542	0.0588811	-1.49719
14057_at	14057	Sfxn1	sideroflexin 1	TRUE	-0.51322	7.81709	-3.98974	0.00234753	0.0588811	-1.49809
18799_at	18799	Plcd1	phospholipase C, delta 1	TRUE	0.57732	7.02745	3.98774	0.00235533	0.0590033	-1.50142
106338_at	106338	Nsun3	NOL1/NOP2/Sun domain family member 3	TRUE	-0.539782	7.05516	-3.98536	0.00236464	0.0591629	-1.50538
66464_at	66464	Taf12	TATA-box binding protein associated factor 12	TRUE	-0.46999	8.75279	-3.98345	0.00237213	0.0592323	-1.50855
195733_at	195733	Grhl1	grainyhead-like 1 (Drosophila)	TRUE	-0.542556	8.60703	-3.98316	0.00237329	0.0592323	-1.50904
57895_at	57895	Ccdc126	coiled-coil domain containing 126	TRUE	-0.69497	6.25517	-3.97814	0.00239314	0.0596538	-1.51739
11950_at	11950	Atp5f1	ATP synthase, H+ transporting, mitochondrial F0 complex, subunit B1	TRUE	-0.574618	8.30507	-3.97685	0.00239826	0.0596623	-1.51954
67016_at	67016	Tbc1d2b	TBC1 domain family, member 2B	TRUE	-0.453144	8.58306	-3.97567	0.002403	0.0596623	-1.52151
117197_at	117197	Bloc1s4	biogenesis of lysosomal organelles complex-1, subunit 4, cappuccino	TRUE	-0.484931	7.03748	-3.97554	0.00240351	0.0596623	-1.52173
269954_at	269954	Ttll13	tubulin tyrosine ligase-like family, member 13	TRUE	0.540314	4.5054	3.97439	0.00240809	0.0596623	-1.52364
338365_at	338365	Slc41a2	solute carrier family 41, member 2	TRUE	0.467318	5.28181	3.97434	0.00240829	0.0596623	-1.52372
66218_at	66218	Ndufb9	NADH dehydrogenase (ubiquinone) 1 beta subcomplex, 9	TRUE	-0.598955	8.61023	-3.97337	0.00241218	0.0596715	-1.52534
258983_at	258983	Olfr1260	olfactory receptor 1260	TRUE	0.554313	6.99492	3.97277	0.00241459	0.0596715	-1.52634
16783_at	16783	Lamp1	lysosomal-associated membrane protein 1	FALSE	-0.606447	9.03211	-3.97173	0.00241875	0.0596787	-1.52807
76773_at	76773	Wdyhv1	WDYHV motif containing 1	TRUE	-0.53988	9.4567	-3.97122	0.00242081	0.0596787	-1.52892
59125_at	59125	Nek7	NIMA (never in mitosis gene a)-related expressed kinase 7	TRUE	-0.630542	9.38383	-3.96946	0.00242789	0.0597139	-1.53185
101202_at	101202	Hepacam2	HEPACAM family member 2	TRUE	-0.613215	5.59458	-3.96939	0.00242817	0.0597139	-1.53196
68758_at	68758	Abhd11	abhydrolase domain containing 11	TRUE	-0.589978	8.12037	-3.96817	0.00243311	0.0597626	-1.534
15139_at	15139	Hc	hemolytic complement	TRUE	1.08891	5.46965	3.96665	0.00243924	0.0598402	-1.53653
20360_at	20360	Sema6c	sema domain, transmembrane domain (TM), and cytoplasmic domain, (semaphorin) 6C	TRUE	0.501358	7.12049	3.96515	0.00244534	0.0599168	-1.53903
21961_at	21961	Tns1	tensin 1	TRUE	-0.579276	6.71328	-3.96195	0.00245838	0.0601599	-1.54436
269181_at	269181	Mgat4a	mannoside acetylglucosaminyltransferase 4, isoenzyme A	TRUE	-0.524852	7.75004	-3.9606	0.00246389	0.0601599	-1.54661
17873_at	17873	Gadd45b	growth arrest and DNA-damage-inducible 45 beta	TRUE	0.495472	11.5953	3.96052	0.00246422	0.0601599	-1.54674
73656_at	73656	Ms4a6c	membrane-spanning 4-domains, subfamily A, member 6C	TRUE	-0.478036	8.16265	-3.95897	0.00247058	0.060242	-1.54932
66597_at	66597	Trim13	tripartite motif-containing 13	TRUE	-0.702294	6.91043	-3.95452	0.00248893	0.0605879	-1.55675
192786_at	192786	Rapgef6	Rap guanine nucleotide exchange factor (GEF) 6	TRUE	-0.48257	10.1249	-3.95407	0.00249078	0.0605879	-1.55749
57436_at	57436	Gabarapl1	gamma-aminobutyric acid (GABA) A receptor-associated protein-like 1	TRUE	0.48977	9.65251	3.94953	0.00250967	0.0607661	-1.56507
11303_at	11303	Abca1	ATP-binding cassette, sub-family A (ABC1), member 1	TRUE	-0.811195	7.27121	-3.9492	0.00251106	0.0607661	-1.56562
110135_at	110135	Fgb	fibrinogen beta chain	TRUE	0.455402	6.93398	3.94819	0.00251526	0.0607661	-1.56729
207352_at	207352	Sec23ip	Sec23 interacting protein	TRUE	-0.706968	9.26544	-3.94792	0.00251641	0.0607661	-1.56775
72736_at	72736	Tmx1	thioredoxin-related transmembrane protein 1	TRUE	-0.487649	7.84177	-3.94781	0.00251687	0.0607661	-1.56794
55989_at	55989	Nop58	NOP58 ribonucleoprotein	TRUE	-0.482282	10.3263	-3.94753	0.00251802	0.0607661	-1.56839
67865_at	67865	Rgs10	regulator of G-protein signalling 10	TRUE	-0.492073	8.50543	-3.94725	0.00251923	0.0607661	-1.56887
74325_at	74325	Cltb	clathrin, light polypeptide (Lcb)	FALSE	-0.560269	7.10033	-3.94546	0.00252671	0.0608737	-1.57185
67139_at	67139	Mis12	MIS12 kinetochore complex component	TRUE	-0.507591	7.2813	-3.94424	0.00253186	0.0608867	-1.57389
54364_at	54364	Rpp30	ribonuclease P/MRP 30 subunit	TRUE	-0.4841	8.45076	-3.9439	0.00253329	0.0608867	-1.57446
69036_at	69036	Zg16	zymogen granule protein 16	TRUE	-0.805447	8.20364	-3.94272	0.00253827	0.0609336	-1.57642
242819_at	242819	Rundc3b	RUN domain containing 3B	TRUE	-0.804969	8.44502	-3.9407	0.00254681	0.0610397	-1.57979
67222_at	67222	Srfbp1	serum response factor binding protein 1	TRUE	-0.512895	6.59082	-3.93959	0.00255152	0.0610397	-1.58164
66131_at	66131	Tipin	timeless interacting protein	TRUE	-0.607079	6.99844	-3.93953	0.00255178	0.0610397	-1.58175
12168_at	12168	Bmpr2	bone morphogenetic protein receptor, type II (serine/threonine kinase)	TRUE	0.459479	11.6615	3.93644	0.00256494	0.0612817	-1.5869
13518_at	13518	Dst	dystonin	TRUE	0.531811	8.80294	3.9355	0.00256896	0.0613051	-1.58847
105501_at	105501	Abhd4	abhydrolase domain containing 4	TRUE	0.467694	8.87784	3.93439	0.00257372	0.0613459	-1.59033
56612_at	56612	Pfdn5	prefoldin 5	TRUE	-0.47655	10.9689	-3.93274	0.00258082	0.0614424	-1.59309
71198_at	71198	Otud1	OTU domain containing 1	TRUE	-0.4482	8.04317	-3.92855	0.00259889	0.0617143	-1.60008
18037_at	18037	Nfkbie	nuclear factor of kappa light polypeptide gene enhancer in B cells inhibitor, epsilon	TRUE	0.496562	8.37841	3.92819	0.00260042	0.0617143	-1.60067
18035_at	18035	Nfkbia	nuclear factor of kappa light polypeptide gene enhancer in B cells inhibitor, alpha	TRUE	0.453371	11.6621	3.92796	0.00260143	0.0617143	-1.60106
108645_at	108645	Mat2b	methionine adenosyltransferase II, beta	TRUE	-0.566669	8.74081	-3.9256	0.00261169	0.0618707	-1.60501
17533_at	17533	Mrc1	mannose receptor, C type 1	TRUE	0.92508	5.54577	3.9245	0.00261646	0.0618707	-1.60684
22599_at	22599	Slc6a20b	solute carrier family 6 (neurotransmitter transporter), member 20B	TRUE	0.479073	7.59047	3.92426	0.00261751	0.0618707	-1.60724
629595_at	629595	Gm6988	predicted gene 6988	TRUE	-0.446707	7.39971	-3.92362	0.00262031	0.0618707	-1.60831
16341_at	16341	Eif3e	eukaryotic translation initiation factor 3, subunit E	TRUE	-0.467251	8.74342	-3.92209	0.00262698	0.0619398	-1.61086
228983_at	228983	Osbpl2	oxysterol binding protein-like 2	TRUE	-0.514236	7.40903	-3.92155	0.00262939	0.0619398	-1.61178
13924_at	13924	Ptprv	protein tyrosine phosphatase, receptor type, V	TRUE	-0.623275	8.64723	-3.91828	0.00264374	0.0621584	-1.61723
56619_at	56619	Clec4e	C-type lectin domain family 4, member e	TRUE	0.461384	7.69925	3.91803	0.00264484	0.0621584	-1.61765
20620_at	20620	Plk2	polo-like kinase 2	TRUE	-0.843429	7.01483	-3.917	0.0026494	0.0621929	-1.61937
12912_at	12912	Creb1	cAMP responsive element binding protein 1	TRUE	0.458023	10.9702	3.91455	0.00266025	0.062375	-1.62347
74315_at	74315	Rnf145	ring finger protein 145	TRUE	-0.547615	8.83993	-3.91216	0.00267086	0.062551	-1.62746
23894_at	23894	Gtf2h2	general transcription factor II H, polypeptide 2	TRUE	0.551825	7.03686	3.90977	0.00268155	0.0626019	-1.63146
68735_at	68735	Mrps18c	mitochondrial ribosomal protein S18C	TRUE	-0.491992	10.0554	-3.90972	0.00268175	0.0626019	-1.63154
213582_at	213582	Map9	microtubule-associated protein 9	TRUE	0.605319	7.42765	3.90958	0.00268236	0.0626019	-1.63176
99512_at	99512	Wdr47	WD repeat domain 47	TRUE	-0.461322	6.86382	-3.90806	0.00268918	0.062681	-1.63431
67693_at	67693	Hypk	huntingtin interacting protein K	TRUE	-0.507828	10.4368	-3.9074	0.00269214	0.062681	-1.63541
20764_at	20764	Sprr2j-ps	small proline-rich protein 2J, pseudogene	TRUE	0.496215	8.59421	3.90675	0.00269509	0.062681	-1.63651
14825_at	14825	Cxcl1	chemokine (C-X-C motif) ligand 1	TRUE	0.457016	6.2739	3.90421	0.0027065	0.0628739	-1.64074
17970_at	17970	Ncf2	neutrophil cytosolic factor 2	TRUE	0.454132	8.6199	3.90184	0.00271724	0.0630507	-1.64471
19383_at	19383	Raly	hnRNP-associated with lethal yellow	TRUE	-0.526227	8.61217	-3.89769	0.00273614	0.0634078	-1.65166
22129_at	22129	Ttc3	tetratricopeptide repeat domain 3	TRUE	-0.578004	7.354	-3.89634	0.0027423	0.0634078	-1.65391
217700_at	217700	Acot6	acyl-CoA thioesterase 6	TRUE	0.577821	6.63294	3.8956	0.00274571	0.0634078	-1.65515
18591_at	18591	Pdgfb	platelet derived growth factor, B polypeptide	TRUE	0.492472	7.89968	3.89483	0.00274924	0.0634078	-1.65644
214766_at	214766	Mmp21	matrix metallopeptidase 21	TRUE	0.45248	6.43184	3.89434	0.00275151	0.0634078	-1.65727
19671_at	19671	Rce1	Ras converting CAAX endopeptidase 1	TRUE	-0.590919	8.43979	-3.89433	0.00275152	0.0634078	-1.65727
15370_at	15370	Nr4a1	nuclear receptor subfamily 4, group A, member 1	TRUE	0.484374	11.0448	3.8922	0.00276136	0.0635618	-1.66085
66949_at	66949	Trim59	tripartite motif-containing 59	TRUE	-0.691097	7.06448	-3.88955	0.00277358	0.0637702	-1.66527
67035_at	67035	Dnajb4	DnaJ heat shock protein family (Hsp40) member B4	TRUE	-0.72001	7.82271	-3.88828	0.00277948	0.0637955	-1.6674
21947_at	21947	Cd40lg	CD40 ligand	TRUE	-0.634474	6.68931	-3.88795	0.00278102	0.0637955	-1.66796
77605_at	77605	H2afv	H2A histone family, member V	TRUE	-0.5655	9.49161	-3.88676	0.00278656	0.0638248	-1.66995
17281_at	17281	Fyco1	FYVE and coiled-coil domain containing 1	TRUE	0.483416	6.95115	3.88631	0.00278863	0.0638248	-1.67069
77036_at	77036	1700109H08Rik	RIKEN cDNA 1700109H08 gene	TRUE	-0.559537	8.19345	-3.88245	0.00280669	0.0641653	-1.67716
55991_at	55991	Panx1	pannexin 1	TRUE	-0.530142	9.15009	-3.88065	0.00281517	0.064286	-1.68018
19224_at	19224	Ptgs1	prostaglandin-endoperoxide synthase 1	TRUE	0.596261	5.16538	3.87806	0.00282737	0.0644916	-1.68452
56792_at	56792	Stap1	signal transducing adaptor family member 1	TRUE	0.616412	9.04331	3.8766	0.00283427	0.0645759	-1.68696
26992_at	26992	Brd7	bromodomain containing 7	TRUE	-0.526595	9.30998	-3.87566	0.00283875	0.0646049	-1.68854
50498_at	50498	Ebi3	Epstein-Barr virus induced gene 3	TRUE	0.56941	7.14843	3.87496	0.00284206	0.0646072	-1.68971
21858_at	21858	Timp2	tissue inhibitor of metalloproteinase 2	TRUE	-0.666567	9.60824	-3.87291	0.00285181	0.0647558	-1.69314
98952_at	98952	Fam102a	family with sequence similarity 102, member A	FALSE	-0.630548	10.1537	-3.87196	0.00285634	0.0647856	-1.69473
77592_at	77592	4931406H21Rik	RIKEN cDNA 4931406H21 gene	TRUE	0.479115	8.99987	3.86785	0.00287606	0.0651538	-1.70162
11846_at	11846	Arg1	arginase, liver	TRUE	-0.556503	6.48197	-3.86723	0.00287905	0.0651538	-1.70266
225055_at	225055	Fbxo11	F-box protein 11	TRUE	0.499356	10.5102	3.86311	0.002899	0.0655316	-1.70957
12516_at	12516	Cd7	CD7 antigen	FALSE	-0.569011	8.31244	-3.86164	0.00290614	0.0656194	-1.71204
69159_at	69159	Rhebl1	Ras homolog enriched in brain like 1	TRUE	-0.478484	7.10459	-3.85826	0.00292258	0.0657957	-1.71769
244723_at	244723	Olfm2	olfactomedin 2	TRUE	0.506776	5.51187	3.85814	0.00292318	0.0657957	-1.7179
12335_at	12335	Capn3	calpain 3	TRUE	-0.863462	7.0438	-3.85752	0.00292624	0.0657957	-1.71894
70257_at	70257	2010107E04Rik	RIKEN cDNA 2010107E04 gene	TRUE	-0.580625	10.5548	-3.85736	0.00292701	0.0657957	-1.71921
100504112_at	100504112	Ccer2	coiled-coil glutamate-rich protein 2	TRUE	0.467664	7.59936	3.85541	0.00293657	0.0659296	-1.72247
66061_at	66061	Tctex1d2	Tctex1 domain containing 2	TRUE	0.677928	8.3176	3.85418	0.00294266	0.0659296	-1.72454
240174_at	240174	Thada	thyroid adenoma associated	TRUE	-0.46665	8.71416	-3.85415	0.00294279	0.0659296	-1.72459
56722_at	56722	Litaf	LPS-induced TN factor	TRUE	0.522084	8.29521	3.85246	0.00295113	0.0660431	-1.72743
68292_at	68292	Stt3b	STT3, subunit of the oligosaccharyltransferase complex, homolog B (S. cerevisiae)	TRUE	-0.628489	9.14892	-3.84864	0.00297005	0.0663172	-1.73383
330171_at	330171	Kctd10	potassium channel tetramerisation domain containing 10	TRUE	-0.486438	7.11625	-3.84827	0.0029719	0.0663172	-1.73445
56438_at	56438	Rbx1	ring-box 1	TRUE	-0.53474	10.9628	-3.84774	0.00297454	0.0663172	-1.73534
30050_at	30050	Fbxw2	F-box and WD-40 domain protein 2	TRUE	-0.562673	7.3302	-3.84714	0.00297756	0.0663172	-1.73635
93686_at	93686	Rbfox2	RNA binding protein, fox-1 homolog (C. elegans) 2	TRUE	0.443803	6.90095	3.84635	0.00298148	0.0663172	-1.73767
68342_at	68342	Ndufb10	NADH dehydrogenase (ubiquinone) 1 beta subcomplex, 10	TRUE	-0.53014	8.60291	-3.84602	0.00298314	0.0663172	-1.73823
66204_at	66204	Acyp1	acylphosphatase 1, erythrocyte (common) type	TRUE	-0.495347	8.32318	-3.84501	0.00298819	0.0663456	-1.73992
67238_at	67238	Fam220a	family with sequence similarity 220, member A	TRUE	-0.73258	6.36604	-3.84444	0.00299108	0.0663456	-1.74089
104130_at	104130	Ndufb11	NADH dehydrogenase (ubiquinone) 1 beta subcomplex, 11	TRUE	-0.439819	9.88882	-3.84334	0.00299655	0.0663456	-1.74272
14356_at	14356	Timm10b	translocase of inner mitochondrial membrane 10B	TRUE	-0.572198	8.69409	-3.84314	0.00299759	0.0663456	-1.74307
77727_at	77727	6030468B19Rik	RIKEN cDNA 6030468B19 gene	TRUE	0.540604	6.71281	3.84199	0.00300337	0.0663711	-1.74499
56040_at	56040	Rplp1	ribosomal protein, large, P1	TRUE	-0.45093	11.9536	-3.8416	0.00300533	0.0663711	-1.74565
26931_at	26931	Ppp2r5c	protein phosphatase 2, regulatory subunit B', gamma	TRUE	-0.450035	10.6567	-3.83634	0.00303195	0.0668854	-1.75448
384061_at	384061	Fndc5	fibronectin type III domain containing 5	TRUE	0.515646	7.36236	3.83462	0.00304069	0.0670049	-1.75736
12328_at	12328	Caml	calcium modulating ligand	TRUE	-0.782247	7.7467	-3.83394	0.00304416	0.0670081	-1.7585
19221_at	19221	Ptgfrn	prostaglandin F2 receptor negative regulator	TRUE	-0.620841	7.4842	-3.83301	0.00304891	0.0670395	-1.76006
12500_at	12500	Cd3d	CD3 antigen, delta polypeptide	TRUE	-0.494687	11.6719	-3.83007	0.00306398	0.0672511	-1.765
67019_at	67019	Actr6	ARP6 actin-related protein 6	TRUE	-0.514116	7.51224	-3.82983	0.00306521	0.0672511	-1.7654
17384_at	17384	Mmp10	matrix metallopeptidase 10	TRUE	-0.755529	5.08701	-3.8277	0.00307619	0.0674185	-1.76898
208795_at	208795	Tmem63a	transmembrane protein 63a	TRUE	-0.453356	7.50172	-3.82646	0.00308262	0.0674859	-1.77107
102442_at	102442	Dennd4a	DENN/MADD domain containing 4A	TRUE	0.596228	11.1898	3.82492	0.00309056	0.0675644	-1.77365
15978_at	15978	Ifng	interferon gamma	FALSE	-0.585894	6.04548	-3.82447	0.00309291	0.0675644	-1.77441
231093_at	231093	Agbl5	ATP/GTP binding protein-like 5	TRUE	-0.5214	7.48712	-3.82366	0.00309714	0.0675833	-1.77577
76130_at	76130	Las1l	LAS1-like (S. cerevisiae)	TRUE	-0.493448	8.54036	-3.82143	0.00310874	0.0677632	-1.77952
15526_at	15526	Hspa9	heat shock protein 9	FALSE	-0.712308	9.03566	-3.81858	0.00312368	0.0680151	-1.78432
226744_at	226744	Cnst	consortin, connexin sorting protein	TRUE	-0.481114	8.54664	-3.817	0.00313197	0.0681127	-1.78697
217473_at	217473	Ankmy2	ankyrin repeat and MYND domain containing 2	TRUE	-0.564635	6.80325	-3.81601	0.00313716	0.0681127	-1.78863
70604_at	70604	Dnajb14	DnaJ heat shock protein family (Hsp40) member B14	TRUE	0.47373	7.11591	3.81524	0.0031412	0.0681127	-1.78992
110606_at	110606	Fntb	farnesyltransferase, CAAX box, beta	TRUE	-0.443776	6.77361	-3.81515	0.00314169	0.0681127	-1.79007
229672_at	229672	Bcl2l15	BCLl2-like 15	TRUE	-0.516218	4.66104	-3.81188	0.00315899	0.0683136	-1.79557
434341_at	434341	Nlrc5	NLR family, CARD domain containing 5	TRUE	-0.483192	9.98017	-3.81157	0.00316063	0.0683136	-1.79609
11872_at	11872	Art2b	ADP-ribosyltransferase 2b	TRUE	-0.57801	7.293	-3.81148	0.00316113	0.0683136	-1.79625
66087_at	66087	Emc3	ER membrane protein complex subunit 3	TRUE	-0.477689	8.62295	-3.80677	0.00318623	0.0687122	-1.80416
16978_at	16978	Lrrfip1	leucine rich repeat (in FLII) interacting protein 1	TRUE	0.471925	9.59526	3.80674	0.0031864	0.0687122	-1.80421
72310_at	72310	Nkg7	natural killer cell group 7 sequence	TRUE	-0.884266	8.52101	-3.80191	0.00321237	0.0691983	-1.81234
19650_at	19650	Rbl1	retinoblastoma-like 1 (p107)	TRUE	-0.435611	7.67233	-3.80059	0.0032195	0.0692671	-1.81456
15945_at	15945	Cxcl10	chemokine (C-X-C motif) ligand 10	TRUE	0.463802	6.76623	3.79978	0.00322387	0.0692671	-1.81591
77035_at	77035	Kdm8	lysine (K)-specific demethylase 8	TRUE	-0.438486	6.44101	-3.79941	0.00322589	0.0692671	-1.81654
13875_at	13875	Erf	Ets2 repressor factor	TRUE	-0.535644	8.86634	-3.7985	0.00323081	0.0692989	-1.81807
76927_at	76927	Tsacc	TSSK6 activating co-chaperone	TRUE	-0.875606	6.98219	-3.79597	0.00324457	0.0695202	-1.82232
66998_at	66998	Psmd5	proteasome (prosome, macropain) 26S subunit, non-ATPase, 5	TRUE	-0.689421	7.67581	-3.79516	0.00324902	0.0695415	-1.82369
242570_at	242570	Raver2	ribonucleoprotein, PTB-binding 2	TRUE	0.442744	6.59452	3.79237	0.00326429	0.0697941	-1.82838
83925_at	83925	Trps1	transcriptional repressor GATA binding 1	TRUE	-0.483327	8.75657	-3.79022	0.00327611	0.0699726	-1.832
68815_at	68815	Btbd10	BTB (POZ) domain containing 10	TRUE	-0.811763	6.65896	-3.78864	0.00328486	0.0700852	-1.83467
20515_at	20515	Slc20a1	solute carrier family 20, member 1	TRUE	-0.459517	6.7021	-3.78482	0.00330601	0.0704617	-1.84109
66648_at	66648	Tpgs2	tubulin polyglutamylase complex subunit 2	TRUE	-0.517727	8.27236	-3.78214	0.00332097	0.0707057	-1.84561
73942_at	73942	Fam151b	family with sequence similarity 151, member B	TRUE	0.475968	7.39091	3.78076	0.00332871	0.0707958	-1.84794
52858_at	52858	Cdipt	CDP-diacylglycerol--inositol 3-phosphatidyltransferase (phosphatidylinositol synthase)	TRUE	-0.504421	8.60155	-3.77916	0.00333768	0.0709117	-1.85063
68558_at	68558	Ankra2	ankyrin repeat, family A (RFXANK-like), 2	TRUE	-0.495486	7.62012	-3.77791	0.00334468	0.0709855	-1.85273
327956_at	327956	Vmo1	vitelline membrane outer layer 1 homolog (chicken)	TRUE	0.469705	6.53821	3.77662	0.00335199	0.0710657	-1.85491
668739_at	668739	Frg2f7	FSHD region gene 2 family member 7	TRUE	0.471305	6.74303	3.7737	0.0033685	0.0712813	-1.85983
246710_at	246710	Rhobtb2	Rho-related BTB domain containing 2	TRUE	-0.519114	8.73683	-3.77357	0.00336924	0.0712813	-1.86004
320351_at	320351	Tmem251	transmembrane protein 251	TRUE	-0.508864	9.56803	-3.77247	0.00337545	0.0713379	-1.86189
268564_at	268564	Zbtb1	zinc finger and BTB domain containing 1	TRUE	0.517853	9.45236	3.77074	0.00338531	0.0714712	-1.8648
21950_at	21950	Tnfsf9	tumor necrosis factor (ligand) superfamily, member 9	FALSE	0.633862	7.05548	3.76897	0.00339546	0.0715707	-1.8678
20893_at	20893	Bhlhe40	basic helix-loop-helix family, member e40	TRUE	0.558023	10.4048	3.76867	0.00339713	0.0715707	-1.86829
70470_at	70470	Rprd1b	regulation of nuclear pre-mRNA domain containing 1B	TRUE	-0.454229	9.04736	-3.76726	0.00340524	0.0716666	-1.87068
233802_at	233802	Thumpd1	THUMP domain containing 1	TRUE	-0.500412	6.14567	-3.76662	0.00340888	0.0716684	-1.87175
105352_at	105352	Dusp22	dual specificity phosphatase 22	TRUE	0.462063	7.38901	3.76171	0.00343724	0.0721297	-1.88003
100502921_at	100502921	Gm10142	predicted gene 10142	TRUE	0.501597	7.2226	3.76158	0.00343799	0.0721297	-1.88025
11987_at	11987	Slc7a1	solute carrier family 7 (cationic amino acid transporter, y+ system), member 1	TRUE	0.506125	9.09167	3.76027	0.00344558	0.0722071	-1.88246
77318_at	77318	Ankrd55	ankyrin repeat domain 55	TRUE	-0.55361	9.61729	-3.75954	0.00344984	0.0722071	-1.88369
654470_at	654470	Tctn1	tectonic family member 1	TRUE	0.470116	7.88667	3.75909	0.00345243	0.0722071	-1.88444
75841_at	75841	Rnf139	ring finger protein 139	TRUE	-0.565533	9.48656	-3.75558	0.00347293	0.0724746	-1.89036
19139_at	19139	Prps1	phosphoribosyl pyrophosphate synthetase 1	TRUE	-0.735968	10.1923	-3.75516	0.00347535	0.0724746	-1.89106
54721_at	54721	Tyk2	tyrosine kinase 2	TRUE	0.472155	9.87967	3.75505	0.00347602	0.0724746	-1.89125
208440_at	208440	Dip2c	disco interacting protein 2 homolog C	TRUE	-0.64396	5.80422	-3.75409	0.00348165	0.0725169	-1.89287
140917_at	140917	Dclre1b	DNA cross-link repair 1B	TRUE	-0.547565	7.9239	-3.75139	0.00349755	0.072773	-1.89743
243382_at	243382	Ppm1k	protein phosphatase 1K (PP2C domain containing)	TRUE	-0.475577	7.28191	-3.7498	0.00350696	0.0728344	-1.90011
76960_at	76960	Bcas1	breast carcinoma amplified sequence 1	TRUE	0.450917	8.47034	3.74966	0.00350774	0.0728344	-1.90034
269955_at	269955	Rccd1	RCC1 domain containing 1	TRUE	-0.709969	7.61995	-3.7481	0.00351699	0.0729512	-1.90297
105518_at	105518	A630023A22Rik	RIKEN cDNA A630023A22 gene	TRUE	0.438097	6.07425	3.74637	0.00352729	0.0730896	-1.9059
381760_at	381760	Ssbp1	single-stranded DNA binding protein 1	TRUE	-0.57418	10.713	-3.74496	0.00353568	0.0731882	-1.90827
109054_at	109054	Pfdn4	prefoldin 4	TRUE	-0.506055	8.69328	-3.74355	0.0035441	0.073224	-1.91065
66046_at	66046	Ndufb5	NADH dehydrogenase (ubiquinone) 1 beta subcomplex, 5	TRUE	-0.552044	9.02411	-3.74345	0.00354468	0.073224	-1.91081
20849_at	20849	Stat4	signal transducer and activator of transcription 4	TRUE	0.489756	10.4668	3.74139	0.00355704	0.0734039	-1.91429
70122_at	70122	Mllt3	myeloid/lymphoid or mixed-lineage leukemia; translocated to, 3	FALSE	-0.633615	8.59438	-3.73537	0.00359335	0.0740775	-1.92445
67832_at	67832	Brix1	BRX1, biogenesis of ribosomes	TRUE	-0.537912	8.28387	-3.73424	0.00360022	0.0740936	-1.92636
13819_at	13819	Epas1	endothelial PAS domain protein 1	TRUE	0.509601	9.54678	3.73403	0.00360149	0.0740936	-1.92671
76551_at	76551	Ccdc6	coiled-coil domain containing 6	TRUE	0.460505	10.097	3.72932	0.00363026	0.0746092	-1.93467
12575_at	12575	Cdkn1a	cyclin-dependent kinase inhibitor 1A (P21)	FALSE	0.457939	10.7934	3.72585	0.00365163	0.0748653	-1.94053
18142_at	18142	Npas1	neuronal PAS domain protein 1	TRUE	0.429433	6.56957	3.72554	0.00365349	0.0748653	-1.94104
100503572_at	100503572	Bbip1	BBSome interacting protein 1	TRUE	-0.505836	8.32201	-3.72548	0.00365387	0.0748653	-1.94115
98910_at	98910	Usp6nl	USP6 N-terminal like	TRUE	-0.549511	7.38228	-3.72446	0.00366016	0.0748889	-1.94287
15490_at	15490	Hsd17b7	hydroxysteroid (17-beta) dehydrogenase 7	TRUE	0.470103	8.29579	3.72409	0.00366246	0.0748889	-1.94349
216177_at	216177	AU041133	expressed sequence AU041133	TRUE	-0.774657	5.34444	-3.7224	0.00367293	0.0750269	-1.94635
66086_at	66086	Fopnl	Fgfr1op N-terminal like	TRUE	-0.498225	6.23102	-3.7208	0.00368292	0.07509	-1.94906
68350_at	68350	Mul1	mitochondrial ubiquitin ligase activator of NFKB 1	TRUE	-0.660096	7.67495	-3.72071	0.00368348	0.07509	-1.94922
233115_at	233115	Dpy19l3	dpy-19-like 3 (C. elegans)	TRUE	-0.668258	6.70029	-3.71984	0.00368885	0.0751234	-1.95067
140859_at	140859	Nek8	NIMA (never in mitosis gene a)-related expressed kinase 8	TRUE	0.541201	8.59596	3.71923	0.0036927	0.0751259	-1.95171
382252_at	382252	A830080D01Rik	RIKEN cDNA A830080D01 gene	TRUE	0.60862	9.09927	3.71823	0.0036989	0.0751761	-1.95339
71141_at	71141	4933407L21Rik	RIKEN cDNA 4933407L21 gene	TRUE	0.451211	6.44148	3.71687	0.00370742	0.0752733	-1.95569
70314_at	70314	Rabep2	rabaptin, RAB GTPase binding effector protein 2	TRUE	-0.482297	8.38031	-3.7162	0.00371166	0.0752835	-1.95683
75351_at	75351	4930553J12Rik	RIKEN cDNA 4930553J12 gene	TRUE	0.47017	6.84791	3.71497	0.00371935	0.0753636	-1.9589
12162_at	12162	Bmp7	bone morphogenetic protein 7	TRUE	-0.7321	5.88318	-3.71417	0.00372438	0.0753897	-1.96025
13014_at	13014	Cstb	cystatin B	TRUE	-0.470001	9.17458	-3.71068	0.00374646	0.0757148	-1.96616
224829_at	224829	Trerf1	transcriptional regulating factor 1	TRUE	-0.459996	8.3572	-3.71044	0.00374796	0.0757148	-1.96656
66448_at	66448	Mrpl20	mitochondrial ribosomal protein L20	TRUE	-0.490979	8.92051	-3.70975	0.00375235	0.0757275	-1.96773
11966_at	11966	Atp6v1b2	ATPase, H+ transporting, lysosomal V1 subunit B2	TRUE	-0.449776	8.68563	-3.70902	0.00375693	0.0757442	-1.96895
68682_at	68682	Slc44a2	solute carrier family 44, member 2	FALSE	-0.555532	10.5974	-3.70769	0.00376542	0.0758394	-1.97121
231605_at	231605	Galnt9	UDP-N-acetyl-alpha-D-galactosamine:polypeptide N-acetylgalactosaminyltransferase 9	TRUE	-0.509678	6.71891	-3.70662	0.00377225	0.0758415	-1.97302
101631_at	101631	Pwwp2b	PWWP domain containing 2B	TRUE	0.464775	7.84291	3.70649	0.00377306	0.0758415	-1.97323
100041294_at	100041294	Supt4b	suppressor of Ty 4B	TRUE	-0.42244	9.16453	-3.70369	0.003791	0.0759949	-1.97797
75296_at	75296	Fgfr1op	Fgfr1 oncogene partner	FALSE	-0.541186	8.33203	-3.70358	0.00379167	0.0759949	-1.97815
319520_at	319520	Dusp4	dual specificity phosphatase 4	TRUE	0.430343	11.3518	3.70353	0.00379201	0.0759949	-1.97824
170721_at	170721	Papln	papilin, proteoglycan-like sulfated glycoprotein	TRUE	0.43914	7.52031	3.70151	0.00380496	0.0761785	-1.98164
56452_at	56452	Orc6	origin recognition complex, subunit 6	TRUE	-0.537389	8.14105	-3.7	0.0038147	0.0762978	-1.9842
213233_at	213233	Tapbpl	TAP binding protein-like	TRUE	-0.425806	9.71833	-3.69863	0.0038236	0.0763284	-1.98653
21938_at	21938	Tnfrsf1b	tumor necrosis factor receptor superfamily, member 1b	TRUE	0.472792	10.5763	3.69859	0.00382384	0.0763284	-1.98659
18004_at	18004	Nek1	NIMA (never in mitosis gene a)-related expressed kinase 1	TRUE	0.426781	8.54921	3.69735	0.00383189	0.0763284	-1.98869
68859_at	68859	Smim1	small integral membrane protein 1	TRUE	0.485086	8.22773	3.69716	0.00383309	0.0763284	-1.98901
27214_at	27214	Dbf4	DBF4 zinc finger	TRUE	-0.771233	5.76999	-3.69684	0.00383518	0.0763284	-1.98955
55960_at	55960	Ebag9	estrogen receptor-binding fragment-associated gene 9	TRUE	-0.571284	6.97167	-3.69272	0.00386198	0.0767203	-1.99651
18439_at	18439	P2rx7	purinergic receptor P2X, ligand-gated ion channel, 7	TRUE	-0.669957	6.39658	-3.6924	0.00386412	0.0767203	-1.99706
100038725_at	100038725	Cep85l	centrosomal protein 85-like	TRUE	0.745334	8.7612	3.69177	0.00386825	0.0767203	-1.99813
21766_at	21766	Tex261	testis expressed gene 261	TRUE	-0.572916	8.65414	-3.69076	0.00387486	0.0767203	-1.99984
213550_at	213550	Dis3l	DIS3 like exosome 3'-5' exoribonuclease	TRUE	0.45582	6.05781	3.69032	0.0038777	0.0767203	-2.00057
330671_at	330671	B4galnt4	beta-1,4-N-acetyl-galactosaminyl transferase 4	TRUE	-0.861931	8.60257	-3.69032	0.00387772	0.0767203	-2.00057
54709_at	54709	Eif3i	eukaryotic translation initiation factor 3, subunit I	TRUE	-0.469676	6.20395	-3.68864	0.00388878	0.0768177	-2.00342
66895_at	66895	Pxdc1	PX domain containing 1	TRUE	0.666148	6.56469	3.68841	0.00389028	0.0768177	-2.0038
11783_at	11783	Apaf1	apoptotic peptidase activating factor 1	TRUE	0.667882	8.53169	3.68254	0.00392918	0.0774251	-2.01374
68140_at	68140	Tigd2	tigger transposable element derived 2	TRUE	-0.428662	9.70834	-3.68234	0.00393049	0.0774251	-2.01408
234733_at	234733	Ddx19b	DEAD (Asp-Glu-Ala-Asp) box polypeptide 19b	TRUE	-0.500726	8.25905	-3.68203	0.00393257	0.0774251	-2.01461
104015_at	104015	Synj1	synaptojanin 1	TRUE	-0.428577	9.2249	-3.67671	0.00396819	0.07805	-2.02361
433667_at	433667	Ankrd13c	ankyrin repeat domain 13c	FALSE	-0.559158	9.35217	-3.67552	0.00397617	0.0780853	-2.02562
109154_at	109154	Mlec	malectin	TRUE	-0.477684	10.9641	-3.67529	0.00397774	0.0780853	-2.02601
258989_at	258989	Olfr457	olfactory receptor 457	TRUE	0.492264	6.18052	3.67408	0.00398587	0.0781689	-2.02806
21892_at	21892	Tll1	tolloid-like	TRUE	0.438071	5.39148	3.67252	0.00399642	0.0782357	-2.03069
12349_at	12349	Car2	carbonic anhydrase 2	TRUE	-0.714464	7.42672	-3.67231	0.00399784	0.0782357	-2.03105
72787_at	72787	Ndc1	NDC1 transmembrane nucleoporin	TRUE	-0.447457	9.28451	-3.67096	0.00400699	0.0782357	-2.03333
338368_at	338368	Fam109b	family with sequence similarity 109, member B	TRUE	0.535125	7.83012	3.67083	0.00400787	0.0782357	-2.03355
52538_at	52538	Acaa2	acetyl-Coenzyme A acyltransferase 2 (mitochondrial 3-oxoacyl-Coenzyme A thiolase)	TRUE	-0.44115	8.33078	-3.67071	0.0040087	0.0782357	-2.03376
75388_at	75388	Boll	bol, boule-like (Drosophila)	TRUE	-0.580374	5.62633	-3.66889	0.00402108	0.0784013	-2.03684
77889_at	77889	Lbh	limb-bud and heart	TRUE	-0.500777	9.14945	-3.66797	0.00402737	0.0784481	-2.0384
74131_at	74131	Sash3	SAM and SH3 domain containing 3	TRUE	-0.559952	8.59921	-3.66737	0.00403151	0.0784527	-2.03943
210757_at	210757	Themis	thymocyte selection associated	TRUE	-0.528008	8.25639	-3.66516	0.0040466	0.0786705	-2.04316
12054_at	12054	Bcl7b	B cell CLL/lymphoma 7B	TRUE	-0.447639	6.84623	-3.66381	0.00405589	0.0787505	-2.04545
107995_at	107995	Cdc20	cell division cycle 20	TRUE	-0.493494	7.45817	-3.66319	0.00406016	0.0787505	-2.0465
105246356_at	105246356	LOC105246356	non-histone chromosomal protein HMG-17 pseudogene	TRUE	-0.513488	7.06322	-3.66273	0.00406333	0.0787505	-2.04728
18754_at	18754	Prkce	protein kinase C, epsilon	TRUE	-0.614493	9.27975	-3.66229	0.00406636	0.0787505	-2.04802
66587_at	66587	Fastk	Fas-activated serine/threonine kinase	TRUE	-0.476923	9.66839	-3.65918	0.00408785	0.0790906	-2.05329
72726_at	72726	Tbcc	tubulin-specific chaperone C	TRUE	-0.450798	10.2289	-3.65859	0.00409193	0.0790936	-2.05428
66460_at	66460	Sys1	SYS1 Golgi-localized integral membrane protein homolog (S. cerevisiae)	TRUE	-0.58157	9.32775	-3.65011	0.00415123	0.0801629	-2.06865
12696_at	12696	Cirbp	cold inducible RNA binding protein	TRUE	-0.612512	8.17218	-3.64815	0.00416512	0.080354	-2.07199
116748_at	116748	Lsm10	U7 snRNP-specific Sm-like protein LSM10	TRUE	-0.464382	8.20968	-3.64675	0.00417502	0.0804681	-2.07436
66259_at	66259	Camk2n1	calcium/calmodulin-dependent protein kinase II inhibitor 1	TRUE	0.429983	7.33101	3.64492	0.00418796	0.0806403	-2.07745
192187_at	192187	Stab1	stabilin 1	FALSE	0.700018	8.05386	3.64122	0.0042144	0.0810718	-2.08373
69590_at	69590	Gpx8	glutathione peroxidase 8 (putative)	TRUE	0.450725	6.15595	3.63985	0.00422416	0.0811822	-2.08604
12468_at	12468	Cct7	chaperonin containing Tcp1, subunit 7 (eta)	TRUE	-0.578199	7.79177	-3.63817	0.00423628	0.0813373	-2.0889
223666_at	223666	Arhgap39	Rho GTPase activating protein 39	TRUE	-0.66407	9.15594	-3.63703	0.00424448	0.0814172	-2.09083
20460_at	20460	Stil	Scl/Tal1 interrupting locus	TRUE	-0.523163	5.76196	-3.63597	0.00425216	0.0814868	-2.09263
434172_at	434172	Gm5592	predicted gene 5592	TRUE	0.466705	5.9842	3.63313	0.00427272	0.0817301	-2.09745
50782_at	50782	Rgs11	regulator of G-protein signaling 11	TRUE	0.490726	6.70397	3.63309	0.00427296	0.0817301	-2.09751
53860_at	53860	Sept9	septin 9	TRUE	-0.506358	9.83119	-3.63121	0.00428665	0.081914	-2.1007
67273_at	67273	Ndufa10	NADH dehydrogenase (ubiquinone) 1 alpha subcomplex 10	TRUE	-0.564421	10.315	-3.62763	0.00431284	0.0822511	-2.10678
11931_at	11931	Atp1b1	ATPase, Na+/K+ transporting, beta 1 polypeptide	TRUE	-0.861418	8.76028	-3.62739	0.00431458	0.0822511	-2.10718
105014_at	105014	Rdh14	retinol dehydrogenase 14 (all-trans and 9-cis)	TRUE	-0.416289	6.70633	-3.62701	0.00431738	0.0822511	-2.10783
78244_at	78244	Dnajc21	DnaJ heat shock protein family (Hsp40) member C21	TRUE	-0.461332	8.7737	-3.62656	0.00432062	0.0822511	-2.10858
15257_at	15257	Hipk1	homeodomain interacting protein kinase 1	TRUE	-0.41523	12.0707	-3.62567	0.00432719	0.0822984	-2.11009
98878_at	98878	Ehd4	EH-domain containing 4	TRUE	0.552927	7.97911	3.62455	0.00433542	0.0823744	-2.11199
19730_at	19730	Ralgds	ral guanine nucleotide dissociation stimulator	TRUE	0.440218	7.64635	3.62402	0.00433937	0.0823744	-2.1129
252830_at	252830	Obox6	oocyte specific homeobox 6	TRUE	0.423911	4.67041	3.62343	0.00434367	0.0823785	-2.11389
19824_at	19824	Trim10	tripartite motif-containing 10	TRUE	0.478593	6.32223	3.62173	0.00435629	0.0824858	-2.11678
114230_at	114230	Aipl1	aryl hydrocarbon receptor-interacting protein-like 1	TRUE	-0.433843	5.62601	-3.62156	0.00435752	0.0824858	-2.11707
57264_at	57264	Retn	resistin	TRUE	0.433481	6.4736	3.61978	0.00437072	0.0826476	-2.12008
14632_at	14632	Gli1	GLI-Kruppel family member GLI1	TRUE	0.458707	5.96385	3.6193	0.00437428	0.0826476	-2.1209
68215_at	68215	Fam98b	family with sequence similarity 98, member B	TRUE	0.435157	10.2159	3.61871	0.00437867	0.082653	-2.1219
227094_at	227094	Nemp2	nuclear envelope integral membrane protein 2	TRUE	-0.465766	7.87296	-3.61539	0.00440348	0.0830436	-2.12754
235043_at	235043	Tmem205	transmembrane protein 205	TRUE	0.472199	7.20733	3.61476	0.00440821	0.083055	-2.12861
21454_at	21454	Tcp1	t-complex protein 1	TRUE	-0.454468	7.28515	-3.61411	0.00441311	0.0830696	-2.12972
243538_at	243538	Cfap100	cilia and flagella associated protein 100	TRUE	0.516514	8.56562	3.60648	0.00447077	0.0840497	-2.14267
17129_at	17129	Smad5	SMAD family member 5	TRUE	-0.471055	9.94187	-3.60611	0.00447353	0.0840497	-2.14328
52588_at	52588	Tspan14	tetraspanin 14	TRUE	-0.466291	10.7106	-3.60368	0.00449213	0.0843205	-2.14742
236537_at	236537	Zfp352	zinc finger protein 352	FALSE	0.617373	5.40582	3.60294	0.00449778	0.084348	-2.14868
109212_at	109212	Fam64a	family with sequence similarity 64, member A	TRUE	-0.49244	6.91826	-3.60026	0.00451831	0.0846542	-2.15322
22017_at	22017	Tpmt	thiopurine methyltransferase	TRUE	-0.641377	7.01311	-3.59866	0.00453068	0.084807	-2.15595
382062_at	382062	AB124611	cDNA sequence AB124611	TRUE	-0.519667	5.9923	-3.59786	0.0045368	0.0848428	-2.1573
17149_at	17149	Magoh	mago homolog, exon junction complex core component	TRUE	-0.508582	10.4137	-3.59514	0.00455784	0.0851573	-2.16191
210554_at	210554	Hus1b	HUS1 checkpoint clamp component B	TRUE	0.454911	8.49174	3.5934	0.00457138	0.085331	-2.16487
320707_at	320707	Atp2b3	ATPase, Ca++ transporting, plasma membrane 3	TRUE	0.463583	6.03132	3.59267	0.00457713	0.0853593	-2.16612
387524_at	387524	Znrf2	zinc and ring finger 2	TRUE	-0.481318	9.47844	-3.59058	0.00459339	0.0854518	-2.16966
72349_at	72349	Dusp3	dual specificity phosphatase 3 (vaccinia virus phosphatase VH1-related)	FALSE	0.647236	7.69673	3.5905	0.00459403	0.0854518	-2.1698
68750_at	68750	Rreb1	ras responsive element binding protein 1	TRUE	-0.463663	7.04404	-3.58994	0.00459842	0.0854518	-2.17075
258242_at	258242	Olfr955	olfactory receptor 955	TRUE	-0.432585	4.36334	-3.58986	0.00459907	0.0854518	-2.17089
170767_at	170767	Rfxap	regulatory factor X-associated protein	TRUE	-0.481293	9.54497	-3.58837	0.00461072	0.085513	-2.17342
69870_at	69870	Polr3gl	polymerase (RNA) III (DNA directed) polypeptide G like	TRUE	-0.50269	6.6762	-3.58823	0.00461181	0.085513	-2.17365
15463_at	15463	Agfg1	ArfGAP with FG repeats 1	TRUE	-0.455039	11.531	-3.58782	0.00461509	0.085513	-2.17436
432870_at	432870	Gm5464	predicted gene 5464	TRUE	0.432531	5.58135	3.58705	0.00462108	0.0855453	-2.17566
16176_at	16176	Il1b	interleukin 1 beta	TRUE	0.887343	8.51937	3.58525	0.00463532	0.0857301	-2.17873
67053_at	67053	Rpp14	ribonuclease P 14 subunit	TRUE	-0.663502	9.17972	-3.58431	0.00464277	0.085789	-2.18033
56529_at	56529	Sec11a	SEC11 homolog A, signal peptidase complex subunit	TRUE	-0.502356	11.0879	-3.58363	0.00464808	0.0858085	-2.18147
328365_at	328365	Zmiz1	zinc finger, MIZ-type containing 1	TRUE	0.425099	10.05	3.5825	0.0046571	0.0858407	-2.1834
217837_at	217837	Itpk1	inositol 1,3,4-triphosphate 5/6 kinase	TRUE	0.418956	9.95655	3.58234	0.00465835	0.0858407	-2.18367
243385_at	243385	Gprin3	GPRIN family member 3	TRUE	-0.812668	7.86113	-3.57625	0.00470693	0.0866565	-2.19401
382038_at	382038	Urb2	URB2 ribosome biogenesis 2 homolog (S. cerevisiae)	TRUE	-0.474801	9.92652	-3.5745	0.00472105	0.0868372	-2.197
241128_at	241128	Fam124b	family with sequence similarity 124, member B	TRUE	0.501935	8.31216	3.57321	0.00473138	0.0869478	-2.19918
102634854_at	102634854	LOC102634854	protein transport protein Sec61 subunit gamma pseudogene	TRUE	0.523441	9.97088	3.57219	0.00473965	0.0869898	-2.20092
66455_at	66455	Cnpy4	canopy FGF signaling regulator 4	TRUE	-0.524911	6.4179	-3.57164	0.00474413	0.0869898	-2.20186
330192_at	330192	Vps37b	vacuolar protein sorting 37B	TRUE	-0.566126	11.4413	-3.57133	0.00474662	0.0869898	-2.20239
56348_at	56348	Hsd17b12	hydroxysteroid (17-beta) dehydrogenase 12	TRUE	-0.471486	8.09036	-3.56539	0.00479495	0.087703	-2.21249
71720_at	71720	Osbpl3	oxysterol binding protein-like 3	TRUE	0.489879	8.65218	3.56502	0.00479794	0.087703	-2.21311
20441_at	20441	St3gal3	ST3 beta-galactoside alpha-2,3-sialyltransferase 3	FALSE	-0.534006	8.37669	-3.56494	0.00479861	0.087703	-2.21325
66757_at	66757	Adat2	adenosine deaminase, tRNA-specific 2	FALSE	-0.503407	7.7172	-3.56409	0.0048056	0.0877431	-2.2147
76074_at	76074	Gbp8	guanylate-binding protein 8	TRUE	-0.51858	9.41664	-3.56361	0.00480951	0.0877431	-2.21551
11871_at	11871	Art2a-ps	ADP-ribosyltransferase 2a, pseudogene	TRUE	-0.618193	8.37773	-3.56283	0.0048159	0.0877801	-2.21683
84652_at	84652	Fam126a	family with sequence similarity 126, member A	FALSE	0.534198	8.9179	3.55526	0.00487855	0.0888417	-2.22972
100041953_at	100041953	Sap18b	Sin3-associated polypeptide 18B	TRUE	-0.424987	10.1059	-3.55313	0.00489631	0.0890091	-2.23334
77015_at	77015	Mpped2	metallophosphoesterase domain containing 2	TRUE	0.712968	6.56084	3.55248	0.00490176	0.0890091	-2.23445
217212_at	217212	Pyy	peptide YY	TRUE	0.433977	8.16533	3.55241	0.00490227	0.0890091	-2.23455
381066_at	381066	Zfp948	zinc finger protein 948	TRUE	0.462148	6.51956	3.55204	0.00490542	0.0890091	-2.2352
51902_at	51902	Rnf24	ring finger protein 24	TRUE	0.570429	6.04089	3.55082	0.00491559	0.0891134	-2.23726
53414_at	53414	Bysl	bystin-like	TRUE	-0.545053	8.34269	-3.54859	0.00493439	0.0892547	-2.24106
238692_at	238692	Zfp874a	zinc finger protein 874a	TRUE	-0.437913	7.12554	-3.54824	0.00493736	0.0892547	-2.24166
329828_at	329828	AI464131	expressed sequence AI464131	FALSE	0.468769	6.67954	3.548	0.00493939	0.0892547	-2.24207
55943_at	55943	Stx8	syntaxin 8	TRUE	-0.444458	4.81007	-3.54779	0.00494111	0.0892547	-2.24242
66335_at	66335	Atp6v1c1	ATPase, H+ transporting, lysosomal V1 subunit C1	TRUE	-0.60833	7.73564	-3.54699	0.00494786	0.0892964	-2.24378
67864_at	67864	Yipf4	Yip1 domain family, member 4	TRUE	-0.514314	8.87626	-3.5452	0.00496306	0.0894906	-2.24684
13025_at	13025	Ctla2b	cytotoxic T lymphocyte-associated protein 2 beta	TRUE	0.500146	10.715	3.54437	0.00497004	0.0895363	-2.24824
433864_at	433864	Nom1	nucleolar protein with MIF4G domain 1	TRUE	-0.465922	8.80796	-3.54327	0.00497944	0.0896059	-2.25012
66108_at	66108	Ndufa9	NADH dehydrogenase (ubiquinone) 1 alpha subcomplex, 9	TRUE	-0.536531	9.66471	-3.54235	0.0049872	0.0896059	-2.25167
68728_at	68728	Trp53inp2	transformation related protein 53 inducible nuclear protein 2	TRUE	-0.428795	8.14008	-3.54235	0.00498725	0.0896059	-2.25168
74355_at	74355	Smchd1	SMC hinge domain containing 1	TRUE	-0.678423	9.79704	-3.53868	0.00501861	0.0900889	-2.25793
54354_at	54354	Rassf5	Ras association (RalGDS/AF-6) domain family member 5	TRUE	-0.630846	10.0369	-3.53741	0.00502951	0.0902042	-2.26009
320116_at	320116	Fndc9	fibronectin type III domain containing 9	TRUE	-0.430982	7.82607	-3.53622	0.00503974	0.0903073	-2.26212
21682_at	21682	Tec	tec protein tyrosine kinase	TRUE	-0.419355	8.3192	-3.53509	0.00504952	0.0904021	-2.26405
67698_at	67698	Fam174a	family with sequence similarity 174, member A	TRUE	-0.629189	9.76393	-3.53417	0.00505745	0.0904115	-2.26561
212986_at	212986	Scfd2	Sec1 family domain containing 2	TRUE	-0.456486	6.53761	-3.53382	0.00506045	0.0904115	-2.2662
69048_at	69048	Slc30a5	solute carrier family 30 (zinc transporter), member 5	TRUE	-0.504772	8.92185	-3.53347	0.00506351	0.0904115	-2.26681
12517_at	12517	Cd72	CD72 antigen	TRUE	0.556844	9.09949	3.53277	0.00506953	0.0904389	-2.26799
15512_at	15512	Hspa2	heat shock protein 2	TRUE	0.526827	7.96485	3.53063	0.00508808	0.0906893	-2.27163
319710_at	319710	Frmd6	FERM domain containing 6	TRUE	-0.510332	6.93005	-3.52759	0.0051146	0.0910606	-2.27681
68268_at	68268	Zdhhc21	zinc finger, DHHC domain containing 21	TRUE	0.490303	9.65553	3.52721	0.00511795	0.0910606	-2.27746
100504404_at	100504404	H2-Ea-ps	histocompatibility 2, class II antigen E alpha, pseudogene	TRUE	0.605882	7.56307	3.52628	0.00512607	0.0911246	-2.27904
13024_at	13024	Ctla2a	cytotoxic T lymphocyte-associated protein 2 alpha	TRUE	0.476562	11.256	3.5251	0.00513646	0.0911639	-2.28106
52710_at	52710	Slc52a2	solute carrier protein 52, member 2	TRUE	-0.59831	9.75283	-3.525	0.00513733	0.0911639	-2.28123
75625_at	75625	Mageh1	melanoma antigen, family H, 1	TRUE	0.462327	5.42722	3.52399	0.00514621	0.0912411	-2.28295
30841_at	30841	Kdm2b	lysine (K)-specific demethylase 2B	TRUE	0.420432	9.39527	3.52275	0.00515709	0.0913536	-2.28505
18109_at	18109	Mycn	v-myc avian myelocytomatosis viral related oncogene, neuroblastoma derived	TRUE	-0.490007	4.49603	-3.5218	0.00516548	0.0914172	-2.28667
100502936_at	100502936	E330021D16Rik	RIKEN cDNA E330021D16 gene	TRUE	-0.507463	5.58574	-3.52132	0.00516976	0.0914172	-2.2875
11498_at	11498	Adam4	a disintegrin and metallopeptidase domain 4	TRUE	0.428125	5.35127	3.51795	0.0051996	0.0918641	-2.29323
20730_at	20730	Spink1	serine peptidase inhibitor, Kazal type 1	TRUE	-0.905523	8.24181	-3.51605	0.00521651	0.0920821	-2.29646
16433_at	16433	Cuzd1	CUB and zona pellucida-like domains 1	TRUE	0.499486	4.30838	3.51455	0.00522996	0.0922131	-2.29903
338354_at	338354	Zfp780b	zinc finger protein 780B	TRUE	-0.492959	4.76217	-3.5142	0.00523309	0.0922131	-2.29962
235442_at	235442	Rab8b	RAB8B, member RAS oncogene family	TRUE	0.428057	11.1245	3.51293	0.00524448	0.0923197	-2.30179
326623_at	326623	Tnfsf15	tumor necrosis factor (ligand) superfamily, member 15	FALSE	0.477885	9.12142	3.5125	0.0052483	0.0923197	-2.30251
80886_at	80886	Senp3	SUMO/sentrin specific peptidase 3	TRUE	-0.510893	9.15508	-3.51135	0.00525867	0.0924213	-2.30448
99470_at	99470	Magi3	membrane associated guanylate kinase, WW and PDZ domain containing 3	TRUE	-0.484748	7.07842	-3.50932	0.00527692	0.0926613	-2.30793
97541_at	97541	Qars	glutaminyl-tRNA synthetase	TRUE	-0.450463	10.3872	-3.50864	0.00528311	0.0926892	-2.3091
30059_at	30059	Timm10	translocase of inner mitochondrial membrane 10	TRUE	-0.465271	8.53426	-3.50519	0.00531436	0.0931025	-2.31497
74192_at	74192	Arpc5l	actin related protein 2/3 complex, subunit 5-like	TRUE	-0.482208	8.5754	-3.50502	0.00531592	0.0931025	-2.31526
12261_at	12261	C1qbp	complement component 1, q subcomponent binding protein	TRUE	-0.477968	9.5584	-3.50342	0.00533045	0.0931327	-2.31798
68115_at	68115	Maip1	matrix AAA peptidase interacting protein 1	TRUE	-0.480173	8.40022	-3.50303	0.00533406	0.0931327	-2.31866
11651_at	11651	Akt1	thymoma viral proto-oncogene 1	TRUE	0.443002	7.17176	3.50293	0.00533496	0.0931327	-2.31883
74134_at	74134	Cyp2s1	cytochrome P450, family 2, subfamily s, polypeptide 1	TRUE	-0.421858	8.20099	-3.5028	0.00533614	0.0931327	-2.31904
17768_at	17768	Mthfd2	methylenetetrahydrofolate dehydrogenase (NAD+ dependent), methenyltetrahydrofolate cyclohydrolase	TRUE	-0.556211	9.01727	-3.50157	0.00534735	0.0932475	-2.32113
70458_at	70458	2610318N02Rik	RIKEN cDNA 2610318N02 gene	TRUE	0.424125	5.69978	3.4995	0.00536639	0.0934834	-2.32467
22209_at	22209	Ube2a	ubiquitin-conjugating enzyme E2A	TRUE	-0.461584	8.41099	-3.49894	0.00537153	0.0934834	-2.32563
56323_at	56323	Dnajb5	DnaJ heat shock protein family (Hsp40) member B5	TRUE	-0.58218	8.2835	-3.49858	0.0053748	0.0934834	-2.32623
26385_at	26385	Grk6	G protein-coupled receptor kinase 6	FALSE	-0.627329	8.29057	-3.49771	0.00538281	0.0935043	-2.32772
14228_at	14228	Fkbp4	FK506 binding protein 4	TRUE	-0.582203	8.93075	-3.49744	0.00538528	0.0935043	-2.32817
103964_at	103964	Try5	trypsin 5	TRUE	-0.482521	6.28944	-3.49692	0.00539013	0.0935078	-2.32907
11489_at	11489	Adam12	a disintegrin and metallopeptidase domain 12 (meltrin alpha)	TRUE	-0.632691	7.20939	-3.49575	0.00540094	0.0935374	-2.33106
381629_at	381629	Atraid	all-trans retinoic acid induced differentiation factor	TRUE	-0.615769	9.62766	-3.49573	0.00540112	0.0935374	-2.3311
194590_at	194590	Reps2	RALBP1 associated Eps domain containing protein 2	TRUE	0.457822	7.80774	3.49377	0.00541926	0.0937708	-2.33443
26373_at	26373	Clcn7	chloride channel, voltage-sensitive 7	TRUE	-0.579031	6.9119	-3.49277	0.00542859	0.0938517	-2.33615
22750_at	22750	Zfp9	zinc finger protein 9	TRUE	0.428661	7.2136	3.49074	0.0054475	0.0940979	-2.33961
232187_at	232187	Smyd5	SET and MYND domain containing 5	TRUE	-0.49201	6.70076	-3.48984	0.00545589	0.0940993	-2.34114
99571_at	99571	Fgg	fibrinogen gamma chain	FALSE	0.434385	6.12626	3.48973	0.00545693	0.0940993	-2.34133
258484_at	258484	Olfr1410	olfactory receptor 1410	TRUE	0.403885	7.11728	3.48568	0.00549486	0.0946724	-2.34823
11744_at	11744	Anxa11	annexin A11	FALSE	0.419193	8.13608	3.48474	0.00550375	0.0947444	-2.34984
319156_at	319156	Hist1h4d	histone cluster 1, H4d	FALSE	-0.578263	9.08196	-3.4839	0.00551166	0.0947746	-2.35127
227615_at	227615	Tmem203	transmembrane protein 203	TRUE	-0.604856	8.93572	-3.48356	0.00551491	0.0947746	-2.35185
14598_at	14598	Ggt1	gamma-glutamyltransferase 1	TRUE	-0.47134	5.32577	-3.47959	0.0055525	0.0953125	-2.35861
17928_at	17928	Myog	myogenin	TRUE	0.42923	6.73639	3.47926	0.00555568	0.0953125	-2.35918
328825_at	328825	Gm5093	predicted gene 5093	TRUE	-0.439207	8.48857	-3.47822	0.00556557	0.095401	-2.36095
66561_at	66561	Teddm3	transmembrane epididymal family member 3	FALSE	0.514014	7.02894	3.47747	0.00557276	0.095443	-2.36224
71693_at	71693	Colec11	collectin sub-family member 11	TRUE	0.438498	7.23123	3.47299	0.00561572	0.0960094	-2.36988
56444_at	56444	Actr10	ARP10 actin-related protein 10	TRUE	-0.491101	8.60387	-3.47283	0.00561725	0.0960094	-2.37015
268739_at	268739	Arhgef40	Rho guanine nucleotide exchange factor (GEF) 40	TRUE	0.395482	7.44502	3.47253	0.00562013	0.0960094	-2.37066
72562_at	72562	Pcbd2	pterin 4 alpha carbinolamine dehydratase/dimerization cofactor of hepatocyte nuclear factor 1 alpha (TCF1) 2	TRUE	-0.580584	10.3772	-3.47159	0.00562918	0.0960825	-2.37226
22385_at	22385	Baz1b	bromodomain adjacent to zinc finger domain, 1B	TRUE	0.456972	10.7725	3.4707	0.00563781	0.0961483	-2.37379
170755_at	170755	Sgk3	serum/glucocorticoid regulated kinase 3	TRUE	-0.561144	6.31305	-3.46956	0.00564878	0.0962539	-2.37572
108100_at	108100	Baiap2	brain-specific angiogenesis inhibitor 1-associated protein 2	TRUE	0.411803	7.69523	3.46783	0.00566563	0.0964594	-2.37869
226412_at	226412	R3hdm1	R3H domain containing 1	TRUE	-0.40908	9.90437	-3.4667	0.00567662	0.0965649	-2.38062
78931_at	78931	4930546C10Rik	RIKEN cDNA 4930546C10 gene	TRUE	0.514507	5.89088	3.46603	0.00568307	0.0965931	-2.38175
74720_at	74720	Tmem114	transmembrane protein 114	TRUE	0.548658	6.62702	3.46517	0.00569154	0.0966554	-2.38323
210711_at	210711	Mcmbp	minichromosome maintenance complex binding protein	TRUE	-0.417833	9.7353	-3.46434	0.00569956	0.0967101	-2.38463
20810_at	20810	Srm	spermidine synthase	TRUE	-0.551256	8.52517	-3.46355	0.00570735	0.0967607	-2.38599
80985_at	80985	Trim44	tripartite motif-containing 44	TRUE	-0.490004	8.53445	-3.46056	0.00573667	0.097176	-2.39109
67020_at	67020	Tmem88	transmembrane protein 88	TRUE	0.434161	9.62218	3.45962	0.00574592	0.0971992	-2.39269
73353_at	73353	Actrt2	actin-related protein T2	TRUE	0.40541	6.39028	3.45935	0.00574862	0.0971992	-2.39316
70472_at	70472	Atad2	ATPase family, AAA domain containing 2	TRUE	-0.460782	8.95743	-3.45848	0.00575714	0.0971992	-2.39463
73095_at	73095	Slc25a42	solute carrier family 25, member 42	FALSE	-0.666244	7.29699	-3.45846	0.00575734	0.0971992	-2.39466
233073_at	233073	U2af1l4	U2 small nuclear RNA auxiliary factor 1-like 4	TRUE	-0.535384	10.1883	-3.45774	0.00576451	0.0972386	-2.3959
208449_at	208449	Sgms1	sphingomyelin synthase 1	TRUE	0.570168	9.55867	3.45621	0.00577961	0.0974119	-2.39851
72199_at	72199	Mms19	MMS19 (MET18 S. cerevisiae)	TRUE	-0.480423	9.15403	-3.45463	0.00579533	0.0975162	-2.40121
67630_at	67630	Samd8	sterile alpha motif domain containing 8	TRUE	-0.518384	9.02007	-3.45446	0.00579708	0.0975162	-2.40151
57315_at	57315	Wdr46	WD repeat domain 46	FALSE	0.55889	5.38544	3.45369	0.00580474	0.0975162	-2.40282
20922_at	20922	Supt4a	suppressor of Ty 4A	TRUE	-0.459995	10.8369	-3.45364	0.00580517	0.0975162	-2.40289
71041_at	71041	Pcgf6	polycomb group ring finger 6	TRUE	-0.470362	7.83461	-3.45252	0.00581634	0.0976225	-2.40481
20937_at	20937	Suv39h1	suppressor of variegation 3-9 homolog 1 (Drosophila)	TRUE	-0.544307	7.32476	-3.45144	0.00582718	0.0976957	-2.40666
226849_at	226849	Ppp2r5a	protein phosphatase 2, regulatory subunit B', alpha	TRUE	-0.435106	9.7281	-3.45089	0.00583268	0.0976957	-2.4076
208228_at	208228	Mob3a	MOB kinase activator 3A	TRUE	0.411425	10.0364	3.45063	0.00583529	0.0976957	-2.40804
68423_at	68423	Ankrd13d	ankyrin repeat domain 13 family, member D	TRUE	0.500841	7.264	3.45015	0.00584011	0.0976957	-2.40886
432867_at	432867	Defb48	defensin beta 48	TRUE	0.410585	5.45335	3.44797	0.00586196	0.0979491	-2.41258
97761_at	97761	Sgsm2	small G protein signaling modulator 2	TRUE	-0.629835	7.11296	-3.44767	0.00586498	0.0979491	-2.41309
14605_at	14605	Tsc22d3	TSC22 domain family, member 3	TRUE	-0.489012	10.2741	-3.44512	0.00589076	0.098298	-2.41745
26949_at	26949	Vat1	vesicle amine transport 1	FALSE	0.421744	8.79889	3.4433	0.00590917	0.0984588	-2.42056
110175_at	110175	Ggct	gamma-glutamyl cyclotransferase	TRUE	-0.500127	9.19656	-3.44304	0.00591178	0.0984588	-2.421
75687_at	75687	Fam65a	family with sequence similarity 65, member A	TRUE	-0.41225	8.06474	-3.44272	0.00591505	0.0984588	-2.42155
66641_at	66641	Sike1	suppressor of IKBKE 1	TRUE	-0.4279	8.69971	-3.44171	0.00592528	0.0985476	-2.42326
14432_at	14432	Gap43	growth associated protein 43	TRUE	0.445542	6.49726	3.44123	0.00593021	0.0985482	-2.42409
68214_at	68214	Gsto2	glutathione S-transferase omega 2	TRUE	0.441846	4.61715	3.43995	0.00594324	0.0986745	-2.42627
13178_at	13178	Dck	deoxycytidine kinase	TRUE	-0.46471	7.6666	-3.43952	0.00594761	0.0986745	-2.42701
241296_at	241296	Lrrc8a	leucine rich repeat containing 8A	TRUE	-0.48599	9.39224	-3.43844	0.0059587	0.0987771	-2.42886
19076_at	19076	Prim2	DNA primase, p58 subunit	TRUE	-0.427208	6.74097	-3.43697	0.00597374	0.098945	-2.43136
67636_at	67636	Etfrf1	electron transfer flavoprotein regulatory factor 1	TRUE	-0.46236	8.86819	-3.43641	0.00597944	0.0989581	-2.43231
215789_at	215789	Phactr2	phosphatase and actin regulator 2	TRUE	-0.49787	6.30205	-3.43464	0.00599771	0.0991788	-2.43535
11920_at	11920	Atm	ataxia telangiectasia mutated	TRUE	-0.55953	6.81433	-3.4339	0.00600533	0.0992234	-2.43661
22241_at	22241	Ulk1	unc-51 like kinase 1	TRUE	0.400396	8.63065	3.43113	0.00603392	0.0995402	-2.44133
243574_at	243574	Kbtbd8	kelch repeat and BTB (POZ) domain containing 8	TRUE	-0.554293	4.43023	-3.43073	0.00603814	0.0995402	-2.44203
66162_at	66162	Bola2	bolA-like 2 (E. coli)	TRUE	-0.665069	10.267	-3.43061	0.00603933	0.0995402	-2.44222
105245868_at	105245868	Gm25380	predicted gene, 25380	TRUE	-0.58937	5.16829	-3.42923	0.00605372	0.0996958	-2.44459
18025_at	18025	Nfe2l3	nuclear factor, erythroid derived 2, like 3	TRUE	0.406297	8.49145	3.42849	0.00606142	0.099741	-2.44585
217119_at	217119	Xylt2	xylosyltransferase II	TRUE	-0.396422	8.08812	-3.42493	0.00609854	0.10027	-2.45192
52637_at	52637	Cisd1	CDGSH iron sulfur domain 1	TRUE	-0.491197	8.19874	-3.4228	0.00612099	0.100389	-2.45558
18003_at	18003	Nedd9	neural precursor cell expressed, developmentally down-regulated gene 9	TRUE	0.400247	10.2943	3.42173	0.00613219	0.100389	-2.45739
70601_at	70601	Ecd	ecdysoneless homolog (Drosophila)	TRUE	-0.449658	8.64647	-3.42169	0.00613258	0.100389	-2.45746
69953_at	69953	2810025M15Rik	RIKEN cDNA 2810025M15 gene	TRUE	0.389728	7.93428	3.42163	0.0061333	0.100389	-2.45757
225348_at	225348	Wdr36	WD repeat domain 36	TRUE	-0.456482	8.69632	-3.42133	0.00613645	0.100389	-2.45808
18718_at	18718	Pip4k2a	phosphatidylinositol-5-phosphate 4-kinase, type II, alpha	TRUE	-0.520474	10.3432	-3.42097	0.00614021	0.100389	-2.45869
320099_at	320099	BC106179	cDNA sequence BC106179	TRUE	-0.476417	7.55648	-3.42093	0.00614069	0.100389	-2.45877
14083_at	14083	Ptk2	PTK2 protein tyrosine kinase 2	TRUE	-0.406976	4.49435	-3.41977	0.0061529	0.100507	-2.46074
12981_at	12981	Csf2	colony stimulating factor 2 (granulocyte-macrophage)	TRUE	0.476229	6.06844	3.41922	0.00615869	0.10052	-2.46168
20238_at	20238	Atxn1	ataxin 1	TRUE	0.403108	8.38276	3.41793	0.00617236	0.100544	-2.46388
66591_at	66591	Mad2l1bp	MAD2L1 binding protein	TRUE	-0.430001	8.25743	-3.41776	0.00617424	0.100544	-2.46419
54125_at	54125	Polm	polymerase (DNA directed), mu	TRUE	0.424958	9.28423	3.41694	0.00618295	0.100544	-2.46559
74340_at	74340	Ahcyl2	S-adenosylhomocysteine hydrolase-like 2	TRUE	-0.793792	6.33264	-3.41632	0.0061895	0.100544	-2.46664
20184_at	20184	Uimc1	ubiquitin interaction motif containing 1	FALSE	-0.452127	8.09335	-3.41593	0.00619368	0.100544	-2.46731
72106_at	72106	Jmjd8	jumonji domain containing 8	TRUE	-0.398227	8.13704	-3.41585	0.00619453	0.100544	-2.46745
22690_at	22690	Zfp28	zinc finger protein 28	TRUE	-0.524035	6.73425	-3.4158	0.00619509	0.100544	-2.46754
26420_at	26420	Mapk9	mitogen-activated protein kinase 9	TRUE	-0.394319	9.53807	-3.41415	0.00621263	0.100748	-2.47035
320664_at	320664	Cass4	Cas scaffolding protein family member 4	TRUE	0.400833	8.18365	3.41297	0.00622521	0.10087	-2.47236
56356_at	56356	Gltp	glycolipid transfer protein	FALSE	-0.579753	8.50955	-3.41022	0.00625473	0.101267	-2.47706
170829_at	170829	Tram2	translocating chain-associating membrane protein 2	TRUE	-0.476964	8.5518	-3.40855	0.00627276	0.101478	-2.47992
217715_at	217715	Eif2b2	eukaryotic translation initiation factor 2B, subunit 2 beta	TRUE	-0.604471	8.62992	-3.40705	0.006289	0.101659	-2.48249
13521_at	13521	Slc26a2	solute carrier family 26 (sulfate transporter), member 2	TRUE	0.441593	9.25898	3.40541	0.0063067	0.101848	-2.48528
67130_at	67130	Ndufa6	NADH dehydrogenase (ubiquinone) 1 alpha subcomplex, 6 (B14)	TRUE	-0.420288	9.53174	-3.40503	0.00631081	0.101848	-2.48593
27078_at	27078	B9d1	B9 protein domain 1	FALSE	0.426359	7.74032	3.40367	0.00632562	0.101957	-2.48826
238693_at	238693	Zfp58	zinc finger protein 58	TRUE	-0.505041	8.32255	-3.4033	0.00632969	0.101957	-2.4889
171506_at	171506	H1foo	H1 histone family, member O, oocyte-specific	TRUE	0.424955	5.82855	3.40301	0.00633276	0.101957	-2.48938
11891_at	11891	Rab27a	RAB27A, member RAS oncogene family	TRUE	0.396804	8.96301	3.40038	0.00636153	0.102338	-2.49388
67549_at	67549	Gpr89	G protein-coupled receptor 89	TRUE	-0.406704	7.32934	-3.39976	0.00636837	0.102367	-2.49495
68134_at	68134	Upf3b	UPF3 regulator of nonsense transcripts homolog B (yeast)	TRUE	-0.450264	6.8716	-3.39902	0.00637643	0.102387	-2.49621
22038_at	22038	Plscr1	phospholipid scramblase 1	TRUE	0.517066	8.95812	3.39871	0.00637982	0.102387	-2.49674
230738_at	230738	Zc3h12a	zinc finger CCCH type containing 12A	TRUE	0.390535	10.8449	3.39683	0.00640052	0.102638	-2.49996
67843_at	67843	Slc35a4	solute carrier family 35, member A4	TRUE	-0.431486	9.10854	-3.39598	0.00640989	0.102706	-2.50141
76890_at	76890	Memo1	mediator of cell motility 1	TRUE	-0.479138	5.37283	-3.39367	0.00643541	0.102963	-2.50536
234911_at	234911	Mmp27	matrix metallopeptidase 27	TRUE	0.400676	4.59545	3.39194	0.00645457	0.102963	-2.50831
15979_at	15979	Ifngr1	interferon gamma receptor 1	TRUE	-0.386198	10.0324	-3.39171	0.0064572	0.102963	-2.50871
68563_at	68563	Dpm3	dolichyl-phosphate mannosyltransferase polypeptide 3	TRUE	-0.404333	9.13749	-3.39171	0.00645721	0.102963	-2.50871
68968_at	68968	Cdan1	congenital dyserythropoietic anemia, type I (human)	TRUE	-0.404845	6.04081	-3.39144	0.00646015	0.102963	-2.50917
226641_at	226641	Atf6	activating transcription factor 6	FALSE	0.437381	10.5238	3.39138	0.00646081	0.102963	-2.50927
320615_at	320615	Dopey1	dopey family member 1	TRUE	-0.499873	6.08614	-3.3913	0.00646171	0.102963	-2.50941
20663_at	20663	Sos2	son of sevenless homolog 2 (Drosophila)	TRUE	-0.407171	8.74889	-3.39025	0.00647343	0.103068	-2.51121
100121_at	100121	Tdrd7	tudor domain containing 7	TRUE	0.506282	6.53427	3.38912	0.00648599	0.103148	-2.51313
68212_at	68212	Tmbim4	transmembrane BAX inhibitor motif containing 4	TRUE	-0.420858	9.22388	-3.38875	0.0064902	0.103148	-2.51378
66659_at	66659	Acp6	acid phosphatase 6, lysophosphatidic	TRUE	-0.510428	8.60801	-3.38782	0.00650053	0.103148	-2.51536
76251_at	76251	Ercc6l2	excision repair cross-complementing rodent repair deficiency, complementation group 6 like 2	FALSE	-0.635581	6.289	-3.38719	0.00650764	0.103148	-2.51644
240057_at	240057	Syngap1	synaptic Ras GTPase activating protein 1 homolog (rat)	TRUE	0.427869	7.28086	3.3866	0.00651419	0.103148	-2.51744
231440_at	231440	Parm1	prostate androgen-regulated mucin-like protein 1	TRUE	-0.469831	6.77866	-3.3866	0.00651422	0.103148	-2.51745
99929_at	99929	Tiparp	TCDD-inducible poly(ADP-ribose) polymerase	TRUE	0.500201	9.16942	3.38659	0.00651428	0.103148	-2.51746
218397_at	218397	Rasa1	RAS p21 protein activator 1	TRUE	-0.404941	10.6847	-3.38224	0.00656325	0.103788	-2.52489
269614_at	269614	Pank4	pantothenate kinase 4	FALSE	-0.544617	9.21419	-3.38209	0.00656504	0.103788	-2.52517
22287_at	22287	Scgb1a1	secretoglobin, family 1A, member 1 (uteroglobin)	TRUE	0.429168	5.26969	3.37976	0.00659136	0.103997	-2.52914
67615_at	67615	Ube2r2	ubiquitin-conjugating enzyme E2R 2	TRUE	-0.387639	9.8821	-3.37974	0.00659157	0.103997	-2.52917
77593_at	77593	Usp45	ubiquitin specific petidase 45	TRUE	-0.440425	8.7273	-3.37948	0.00659458	0.103997	-2.52962
320709_at	320709	Tmem117	transmembrane protein 117	TRUE	0.503574	5.99875	3.3791	0.00659889	0.103997	-2.53027
67681_at	67681	Mrpl18	mitochondrial ribosomal protein L18	TRUE	-0.435717	7.75339	-3.37779	0.00661374	0.10415	-2.53251
18700_at	18700	Piga	phosphatidylinositol glycan anchor biosynthesis, class A	TRUE	-0.46018	7.09589	-3.37665	0.00662676	0.104241	-2.53446
66609_at	66609	Cryzl1	crystallin, zeta (quinone reductase)-like 1	TRUE	-0.412409	6.52516	-3.37638	0.00662992	0.104241	-2.53493
546347_at	546347	Gm5941	predicted gene 5941	TRUE	0.473572	5.1645	3.37469	0.00664917	0.104447	-2.53781
219114_at	219114	Ska3	spindle and kinetochore associated complex subunit 3	TRUE	-0.422534	4.89542	-3.37399	0.00665717	0.104447	-2.53901
14579_at	14579	Gem	GTP binding protein (gene overexpressed in skeletal muscle)	TRUE	0.561467	10.1386	3.37367	0.00666095	0.104447	-2.53957
66357_at	66357	Ostc	oligosaccharyltransferase complex subunit (non-catalytic)	TRUE	-0.482795	9.44131	-3.37342	0.00666377	0.104447	-2.53999
17427_at	17427	Mns1	meiosis-specific nuclear structural protein 1	TRUE	-0.479562	7.1109	-3.3728	0.00667086	0.104477	-2.54105
99586_at	99586	Dpyd	dihydropyrimidine dehydrogenase	TRUE	0.392133	6.81655	3.37201	0.00667995	0.104538	-2.5424
231503_at	231503	Tmem150c	transmembrane protein 150C	TRUE	0.607764	6.52171	3.37011	0.00670188	0.1048	-2.54565
22781_at	22781	Ikzf4	IKAROS family zinc finger 4	TRUE	0.410362	8.78167	3.36861	0.00671918	0.104989	-2.54821
212439_at	212439	AA986860	expressed sequence AA986860	TRUE	0.414516	7.24996	3.36777	0.00672896	0.10506	-2.54966
67652_at	67652	Spaca1	sperm acrosome associated 1	TRUE	-0.420681	4.91901	-3.36279	0.00678691	0.105883	-2.55817
231889_at	231889	Bud31	BUD31 homolog	TRUE	-0.61296	9.01423	-3.3622	0.00679382	0.105909	-2.55918
17752_at	17752	Mt4	metallothionein 4	TRUE	0.401103	7.09048	3.36138	0.00680344	0.105977	-2.56058
212517_at	212517	Cfap44	cilia and flagella associated protein 44	TRUE	0.437936	7.12925	3.35958	0.00682458	0.106176	-2.56366
67207_at	67207	Lsm1	LSM1 homolog, mRNA degradation associated	TRUE	-0.558058	6.09283	-3.35939	0.00682679	0.106176	-2.56398
11837_at	11837	Rplp0	ribosomal protein, large, P0	TRUE	-0.42894	9.24652	-3.35824	0.00684042	0.106306	-2.56596
52206_at	52206	Anapc4	anaphase promoting complex subunit 4	TRUE	-0.505635	7.48771	-3.35554	0.00687227	0.106645	-2.57057
69577_at	69577	Fastkd3	FAST kinase domains 3	TRUE	-0.46052	8.59167	-3.35491	0.00687982	0.106645	-2.57166
16795_at	16795	Large1	LARGE xylosyl- and glucuronyltransferase 1	FALSE	0.468541	5.79532	3.35477	0.00688141	0.106645	-2.57189
20044_at	20044	Rps14	ribosomal protein S14	FALSE	-0.529717	11.6061	-3.3546	0.0068834	0.106645	-2.57218
11539_at	11539	Adora1	adenosine A1 receptor	TRUE	0.493913	5.28286	3.35305	0.00690184	0.106834	-2.57484
66586_at	66586	Crls1	cardiolipin synthase 1	TRUE	-0.646872	7.13056	-3.35269	0.00690621	0.106834	-2.57546
215705_at	215705	Arrdc1	arrestin domain containing 1	TRUE	0.4122	10.1656	3.35059	0.00693119	0.107138	-2.57905
94245_at	94245	Dtnbp1	dystrobrevin binding protein 1	TRUE	-0.39244	8.65068	-3.34936	0.00694593	0.107212	-2.58116
219140_at	219140	Spata13	spermatogenesis associated 13	TRUE	-0.423555	9.33445	-3.34884	0.00695217	0.107212	-2.58205
226551_at	226551	Suco	SUN domain containing ossification factor	TRUE	-0.454936	8.08188	-3.3486	0.00695508	0.107212	-2.58246
74012_at	74012	Rap2b	RAP2B, member of RAS oncogene family	TRUE	-0.451678	6.556	-3.34842	0.00695724	0.107212	-2.58277
102032_at	102032	Smim19	small integral membrane protein 19	TRUE	-0.481203	8.96892	-3.34711	0.00697296	0.107372	-2.58501
110960_at	110960	Tars	threonyl-tRNA synthetase	TRUE	-0.596024	7.58287	-3.34304	0.00702211	0.108046	-2.59198
14131_at	14131	Fcgr3	Fc receptor, IgG, low affinity III	TRUE	0.402137	7.94841	3.3415	0.00704075	0.10825	-2.59461
19367_at	19367	Rad9a	RAD9 checkpoint clamp component A	TRUE	-0.409858	9.34468	-3.34068	0.00705068	0.108255	-2.59601
67628_at	67628	Anp32b	acidic (leucine-rich) nuclear phosphoprotein 32 family, member B	TRUE	-0.476995	10.2093	-3.34044	0.00705366	0.108255	-2.59643
19155_at	19155	Npepps	aminopeptidase puromycin sensitive	TRUE	0.416527	8.65658	3.34015	0.00705718	0.108255	-2.59692
66409_at	66409	Rsl1d1	ribosomal L1 domain containing 1	TRUE	-0.469172	8.42768	-3.33955	0.00706448	0.108284	-2.59795
338364_at	338364	Trim65	tripartite motif-containing 65	TRUE	-0.446718	8.7709	-3.33191	0.00715823	0.109638	-2.61103
231506_at	231506	Lin54	lin-54 homolog (C. elegans)	TRUE	0.404631	10.5858	3.33036	0.00717738	0.109848	-2.61368
381339_at	381339	Tmem182	transmembrane protein 182	TRUE	0.478284	7.18457	3.32955	0.00718747	0.109868	-2.61507
20514_at	20514	Slc1a5	solute carrier family 1 (neutral amino acid transporter), member 5	TRUE	0.399581	10.8348	3.32938	0.00718961	0.109868	-2.61537
64010_at	64010	Sav1	salvador family WW domain containing 1	TRUE	0.460934	8.88888	3.32868	0.00719822	0.109916	-2.61656
20462_at	20462	Tra2b	transformer 2 beta homolog (Drosophila)	TRUE	-0.4484	10.6283	-3.32706	0.0072184	0.110141	-2.61933
320253_at	320253	March3	membrane-associated ring finger (C3HC4) 3	TRUE	-0.508182	8.70851	-3.32371	0.00726024	0.110695	-2.62506
72141_at	72141	Adpgk	ADP-dependent glucokinase	TRUE	-0.595797	7.97191	-3.32314	0.00726738	0.11072	-2.62604
75423_at	75423	Arl5a	ADP-ribosylation factor-like 5A	TRUE	0.390398	12.4354	3.31952	0.00731303	0.111332	-2.63225
78581_at	78581	Utp23	UTP23 small subunit processome component	TRUE	-0.399335	8.53487	-3.31843	0.00732681	0.111386	-2.63412
68145_at	68145	Etaa1	Ewing tumor-associated antigen 1	TRUE	-0.476554	7.93057	-3.31836	0.00732764	0.111386	-2.63423
67495_at	67495	Tmem167b	transmembrane protein 167B	TRUE	-0.430602	9.37479	-3.31746	0.00733902	0.111465	-2.63577
98766_at	98766	Ubac1	ubiquitin associated domain containing 1	TRUE	-0.435389	7.88203	-3.31708	0.0073439	0.111465	-2.63643
67511_at	67511	Tmed9	transmembrane p24 trafficking protein 9	TRUE	-0.523635	9.44376	-3.31453	0.00737628	0.111872	-2.64079
71914_at	71914	Antxr2	anthrax toxin receptor 2	TRUE	0.475782	8.463	3.3136	0.0073882	0.111968	-2.64239
621823_at	621823	Psme2b	protease (prosome, macropain) activator subunit 2B	TRUE	-0.383387	10.7919	-3.31001	0.00743407	0.112404	-2.64853
19259_at	19259	Ptpn5	protein tyrosine phosphatase, non-receptor type 5	TRUE	-0.473855	8.24979	-3.30908	0.0074461	0.112404	-2.65013
338350_at	338350	Acad12	acyl-Coenzyme A dehydrogenase family, member 12	TRUE	-0.500278	6.56935	-3.30877	0.00745005	0.112404	-2.65065
60406_at	60406	Sap30	sin3 associated polypeptide	FALSE	-0.668501	8.89142	-3.30836	0.00745529	0.112404	-2.65135
17135_at	17135	Mafk	v-maf musculoaponeurotic fibrosarcoma oncogene family, protein K (avian)	TRUE	-0.447174	8.21415	-3.30747	0.00746683	0.112404	-2.65288
56395_at	56395	Tmem115	transmembrane protein 115	TRUE	-0.54965	8.18638	-3.3074	0.00746775	0.112404	-2.65301
666468_at	666468	Atg4a	autophagy related 4A, cysteine peptidase	TRUE	0.406641	9.11966	3.30735	0.00746832	0.112404	-2.65308
51960_at	51960	Kctd18	potassium channel tetramerisation domain containing 18	FALSE	-0.413899	6.31173	-3.30721	0.00747021	0.112404	-2.65333
59046_at	59046	Arpp19	cAMP-regulated phosphoprotein 19	TRUE	-0.464318	9.99543	-3.30682	0.00747517	0.112404	-2.65399
21453_at	21453	Tcof1	treacle ribosome biogenesis factor 1	TRUE	-0.422565	7.58046	-3.30631	0.00748179	0.112404	-2.65487
20393_at	20393	Sgk1	serum/glucocorticoid regulated kinase 1	TRUE	0.410116	8.01933	3.30606	0.00748502	0.112404	-2.6553
66492_at	66492	Zmat2	zinc finger, matrin type 2	TRUE	-0.409372	8.71227	-3.3059	0.00748715	0.112404	-2.65558
67158_at	67158	Sft2d3	SFT2 domain containing 3	TRUE	-0.510357	7.89396	-3.30571	0.00748953	0.112404	-2.65589
619883_at	619883	Gm6109	predicted gene 6109	TRUE	-0.463092	9.07334	-3.30381	0.00751419	0.11269	-2.65915
320209_at	320209	Ddx11	DEAD/H (Asp-Glu-Ala-Asp/His) box helicase 11	TRUE	0.387868	7.92984	3.30315	0.00752277	0.112735	-2.66028
107197_at	107197	Uqcc3	ubiquinol-cytochrome c reductase complex assembly factor 3	TRUE	-0.599098	9.05832	-3.30184	0.00753979	0.112906	-2.66252
331524_at	331524	Xkrx	X-linked Kx blood group related, X-linked	TRUE	-0.577928	4.88089	-3.30099	0.00755092	0.112948	-2.66399
12223_at	12223	Btc	betacellulin, epidermal growth factor family member	TRUE	0.413749	6.87202	3.30053	0.00755688	0.112948	-2.66477
26965_at	26965	Cul1	cullin 1	TRUE	-0.500933	8.02506	-3.29999	0.00756394	0.112948	-2.66569
68024_at	68024	Hist1h2bc	histone cluster 1, H2bc	FALSE	-0.574286	8.78408	-3.29991	0.00756501	0.112948	-2.66583
20807_at	20807	Srf	serum response factor	FALSE	0.446584	10.1305	3.2987	0.0075809	0.113101	-2.66791
23971_at	23971	Papss1	3'-phosphoadenosine 5'-phosphosulfate synthase 1	TRUE	-0.39513	7.26733	-3.29691	0.00760433	0.11323	-2.67097
15024_at	15024	H2-T10	histocompatibility 2, T region locus 10	TRUE	-0.42131	8.94908	-3.29662	0.0076082	0.11323	-2.67148
319187_at	319187	Hist1h2bn	histone cluster 1, H2bn	TRUE	-0.401586	7.12506	-3.2965	0.00760979	0.11323	-2.67168
18391_at	18391	Sigmar1	sigma non-opioid intracellular receptor 1	TRUE	-0.388474	9.92444	-3.29633	0.007612	0.11323	-2.67197
69699_at	69699	2310079G19Rik	RIKEN cDNA 2310079G19 gene	TRUE	0.424306	4.1623	3.29539	0.00762436	0.113317	-2.67358
230233_at	230233	Ikbkap	inhibitor of kappa light polypeptide enhancer in B cells, kinase complex-associated protein	TRUE	-0.409185	8.26128	-3.29503	0.00762912	0.113317	-2.6742
67467_at	67467	Gpalpp1	GPALPP motifs containing 1	TRUE	-0.406682	7.5289	-3.29133	0.00767805	0.11396	-2.68053
106029237_at	106029237	Gm21761	predicted gene, 21761	FALSE	0.576336	7.13596	3.29032	0.00769145	0.114075	-2.68226
21428_at	21428	Mlx	MAX-like protein X	TRUE	-0.391007	9.0013	-3.28906	0.00770822	0.114239	-2.68442
17988_at	17988	Ndrg1	N-myc downstream regulated gene 1	TRUE	0.493618	11.218	3.28832	0.00771816	0.114302	-2.6857
107951_at	107951	Cdk9	cyclin-dependent kinase 9 (CDC2-related kinase)	FALSE	-0.672363	8.10708	-3.2874	0.00773039	0.1144	-2.68726
23880_at	23880	Fyb	FYN binding protein	TRUE	-0.39562	11.4377	-3.28637	0.00774425	0.11452	-2.68904
26900_at	26900	Ddx3y	DEAD (Asp-Glu-Ala-Asp) box polypeptide 3, Y-linked	FALSE	0.473831	5.50355	3.28484	0.00776477	0.11474	-2.69166
15458_at	15458	Hpx	hemopexin	TRUE	0.40202	6.93842	3.28439	0.00777073	0.114744	-2.69242
18810_at	18810	Plec	plectin	TRUE	0.430192	8.32973	3.28217	0.00780064	0.114934	-2.69623
67819_at	67819	Derl1	Der1-like domain family, member 1	TRUE	-0.37828	9.34409	-3.28151	0.0078096	0.114934	-2.69736
104444_at	104444	Rexo2	RNA exonuclease 2	TRUE	-0.484702	10.694	-3.28146	0.00781017	0.114934	-2.69744
56631_at	56631	Trim17	tripartite motif-containing 17	FALSE	-0.428612	8.59506	-3.28132	0.00781215	0.114934	-2.69769
101100_at	101100	Ttll3	tubulin tyrosine ligase-like family, member 3	TRUE	0.388946	8.77455	3.2811	0.00781515	0.114934	-2.69807
19385_at	19385	Ranbp1	RAN binding protein 1	TRUE	-0.420874	7.89677	-3.27991	0.00783114	0.114934	-2.70009
333452_at	333452	H2al1o	H2A histone family member L1O	TRUE	-0.414723	4.37332	-3.27986	0.00783186	0.114934	-2.70019
54384_at	54384	Mtmr7	myotubularin related protein 7	TRUE	0.414731	8.06644	3.27986	0.00783195	0.114934	-2.7002
232201_at	232201	Arhgap25	Rho GTPase activating protein 25	TRUE	-0.538411	8.63961	-3.27962	0.00783508	0.114934	-2.70059
75216_at	75216	Cep128	centrosomal protein 128	TRUE	-0.42889	7.68091	-3.27921	0.00784069	0.114934	-2.7013
74513_at	74513	Neto2	neuropilin (NRP) and tolloid (TLL)-like 2	TRUE	0.446785	8.02557	3.27799	0.00785727	0.11506	-2.70339
68001_at	68001	1110004E09Rik	RIKEN cDNA 1110004E09 gene	TRUE	-0.597157	8.18751	-3.27774	0.00786069	0.11506	-2.70383
75627_at	75627	Snapc1	small nuclear RNA activating complex, polypeptide 1	FALSE	-0.400527	9.24508	-3.27728	0.00786696	0.115068	-2.70461
242248_at	242248	Bank1	B cell scaffold protein with ankyrin repeats 1	TRUE	-0.727039	7.14611	-3.2747	0.00790211	0.115474	-2.70903
101739_at	101739	Psip1	PC4 and SFRS1 interacting protein 1	TRUE	-0.439151	8.90762	-3.27412	0.00791009	0.115474	-2.71003
65256_at	65256	Asb2	ankyrin repeat and SOCS box-containing 2	FALSE	0.537144	10.8716	3.27371	0.00791563	0.115474	-2.71072
14281_at	14281	Fos	FBJ osteosarcoma oncogene	TRUE	-0.518002	9.23641	-3.27356	0.00791769	0.115474	-2.71098
224132_at	224132	Dirc2	disrupted in renal carcinoma 2 (human)	FALSE	-0.571183	8.18047	-3.27304	0.00792482	0.115495	-2.71187
55934_at	55934	Rp9	retinitis pigmentosa 9 (human)	TRUE	-0.406393	9.36624	-3.27249	0.0079324	0.115522	-2.71282
69550_at	69550	Bst2	bone marrow stromal cell antigen 2	TRUE	-0.469823	8.97917	-3.27046	0.00796026	0.115785	-2.71629
70397_at	70397	Tmem70	transmembrane protein 70	TRUE	-0.38355	8.15012	-3.27009	0.00796537	0.115785	-2.71693
13830_at	13830	Stom	stomatin	TRUE	-0.516608	8.05416	-3.26992	0.00796772	0.115785	-2.71722
68889_at	68889	Ubac2	ubiquitin associated domain containing 2	TRUE	-0.459278	8.52945	-3.26613	0.00802015	0.116463	-2.72372
12524_at	12524	Cd86	CD86 antigen	TRUE	-0.533399	7.82978	-3.26552	0.00802864	0.116486	-2.72476
666790_at	666790	Gm8290	predicted gene 8290	FALSE	-0.546682	7.4471	-3.26472	0.00803974	0.116486	-2.72613
71929_at	71929	Tmem123	transmembrane protein 123	TRUE	0.399898	11.0946	3.26469	0.00804014	0.116486	-2.72618
14696_at	14696	Gnb4	guanine nucleotide binding protein (G protein), beta 4	FALSE	0.508607	8.88232	3.26428	0.00804586	0.116486	-2.72688
216850_at	216850	Kdm6b	KDM1 lysine (K)-specific demethylase 6B	TRUE	0.378713	12.7017	3.26393	0.0080507	0.116486	-2.72748
320827_at	320827	C530008M17Rik	RIKEN cDNA C530008M17 gene	TRUE	0.381339	7.89363	3.26352	0.00805652	0.116487	-2.7282
216724_at	216724	Rufy1	RUN and FYVE domain containing 1	TRUE	-0.572154	6.41661	-3.26097	0.00809212	0.116918	-2.73256
66650_at	66650	Nepn	nephrocan	TRUE	0.40164	4.41056	3.25661	0.00815342	0.117719	-2.74003
192170_at	192170	Eif4a3	eukaryotic translation initiation factor 4A3	TRUE	-0.397234	10.3408	-3.25507	0.00817519	0.117732	-2.74267
67877_at	67877	Naa20	N(alpha)-acetyltransferase 20, NatB catalytic subunit	TRUE	-0.420989	8.93598	-3.25475	0.00817973	0.117732	-2.74322
68192_at	68192	Leprotl1	leptin receptor overlapping transcript-like 1	TRUE	-0.497313	9.7284	-3.25433	0.00818576	0.117732	-2.74395
12044_at	12044	Bcl2a1a	B cell leukemia/lymphoma 2 related protein A1a	TRUE	0.500048	10.9302	3.25422	0.0081872	0.117732	-2.74413
76338_at	76338	Rab2b	RAB2B, member RAS oncogene family	TRUE	-0.680186	8.21242	-3.2541	0.0081889	0.117732	-2.74433
107071_at	107071	Wdr74	WD repeat domain 74	TRUE	-0.601608	9.43529	-3.25407	0.00818941	0.117732	-2.74439
258383_at	258383	Olfr1347	olfactory receptor 1347	TRUE	0.489879	6.03298	3.25171	0.00822287	0.118034	-2.74843
14262_at	14262	Fmo3	flavin containing monooxygenase 3	TRUE	0.395002	7.1111	3.25093	0.00823398	0.118034	-2.74977
224093_at	224093	Fam43a	family with sequence similarity 43, member A	TRUE	-0.433515	7.18034	-3.25087	0.00823486	0.118034	-2.74987
217893_at	217893	Pacs2	phosphofurin acidic cluster sorting protein 2	TRUE	-0.436941	8.53251	-3.25071	0.00823717	0.118034	-2.75015
78444_at	78444	Pgpep1l	pyroglutamyl-peptidase I-like	TRUE	-0.447011	6.42588	-3.25048	0.00824039	0.118034	-2.75054
14701_at	14701	Gng12	guanine nucleotide binding protein (G protein), gamma 12	TRUE	-0.633571	8.92689	-3.24947	0.00825483	0.118034	-2.75227
75758_at	75758	9130401M01Rik	RIKEN cDNA 9130401M01 gene	TRUE	-0.375237	7.83405	-3.24931	0.00825716	0.118034	-2.75255
17390_at	17390	Mmp2	matrix metallopeptidase 2	TRUE	0.386697	6.27701	3.2487	0.00826586	0.118034	-2.75359
75415_at	75415	Arhgap12	Rho GTPase activating protein 12	TRUE	-0.447457	6.93099	-3.24858	0.00826758	0.118034	-2.7538
17470_at	17470	Cd200	CD200 antigen	TRUE	0.448229	8.78082	3.24848	0.00826901	0.118034	-2.75397
106840_at	106840	Unc119b	unc-119 lipid binding chaperone B	FALSE	-0.625833	9.08084	-3.2468	0.0082931	0.118294	-2.75685
68035_at	68035	Rbm42	RNA binding motif protein 42	TRUE	-0.383245	8.67672	-3.24534	0.00831412	0.11851	-2.75935
66610_at	66610	Abi3	ABI gene family, member 3	TRUE	-0.435827	8.35824	-3.24314	0.00834587	0.118878	-2.76313
108934_at	108934	Smim13	small integral membrane protein 13	FALSE	-0.459302	7.80015	-3.24099	0.008377	0.119238	-2.76681
14651_at	14651	Hagh	hydroxyacyl glutathione hydrolase	TRUE	-0.397721	7.15821	-3.23966	0.00839633	0.119428	-2.76909
80903_at	80903	Fgf16	fibroblast growth factor 16	TRUE	0.411917	7.28062	3.23858	0.00841203	0.119567	-2.77094
16975_at	16975	Lrp8	low density lipoprotein receptor-related protein 8, apolipoprotein e receptor	FALSE	-0.480578	7.29649	-3.23569	0.00845424	0.120082	-2.77589
217069_at	217069	Trim25	tripartite motif-containing 25	FALSE	-0.414258	8.36844	-3.23484	0.00846671	0.12017	-2.77735
67078_at	67078	Pgp	phosphoglycolate phosphatase	TRUE	-0.557495	8.77586	-3.23446	0.00847237	0.12017	-2.77801
76366_at	76366	Mtif3	mitochondrial translational initiation factor 3	TRUE	-0.382616	6.18024	-3.23396	0.00847962	0.120189	-2.77886
71900_at	71900	Tmem106b	transmembrane protein 106B	TRUE	-0.670581	7.38931	-3.23342	0.0084876	0.12021	-2.77979
18632_at	18632	Pex11b	peroxisomal biogenesis factor 11 beta	TRUE	-0.372719	6.96779	-3.23282	0.0084965	0.12021	-2.78083
258418_at	258418	Olfr469	olfactory receptor 469	TRUE	0.406087	4.69605	3.23265	0.008499	0.12021	-2.78112
57816_at	57816	Tesc	tescalcin	TRUE	-0.442123	7.13607	-3.23102	0.00852306	0.120465	-2.78391
18451_at	18451	P4ha1	procollagen-proline, 2-oxoglutarate 4-dioxygenase (proline 4-hydroxylase), alpha 1 polypeptide	TRUE	-0.485372	9.46676	-3.23003	0.00853762	0.12051	-2.7856
14710_at	14710	Gngt2	guanine nucleotide binding protein (G protein), gamma transducing activity polypeptide 2	TRUE	-0.488073	8.07276	-3.22999	0.00853821	0.12051	-2.78567
100039899_at	100039899	Tex13d	TEX13 family member D	TRUE	0.40499	5.49655	3.22796	0.00856836	0.120817	-2.78916
66541_at	66541	Immp1l	IMP1 inner mitochondrial membrane peptidase-like (S. cerevisiae)	TRUE	-0.591624	9.75483	-3.22682	0.0085853	0.120817	-2.79111
22057_at	22057	Tob1	transducer of ErbB-2.1	TRUE	-0.409066	7.58622	-3.22651	0.00858982	0.120817	-2.79163
108723_at	108723	Card11	caspase recruitment domain family, member 11	TRUE	-0.474538	9.2105	-3.22592	0.00859865	0.120817	-2.79265
21926_at	21926	Tnf	tumor necrosis factor	TRUE	0.383362	7.29886	3.2256	0.00860349	0.120817	-2.79321
73692_at	73692	2410089E03Rik	RIKEN cDNA 2410089E03 gene	TRUE	-0.484467	6.434	-3.22552	0.00860459	0.120817	-2.79333
331487_at	331487	Uprt	uracil phosphoribosyltransferase	TRUE	-0.524264	8.23636	-3.22538	0.00860668	0.120817	-2.79357
19886_at	19886	Ros1	Ros1 proto-oncogene	TRUE	0.376743	4.58785	3.2253	0.00860795	0.120817	-2.79372
109113_at	109113	Uhrf2	ubiquitin-like, containing PHD and RING finger domains 2	TRUE	-0.470712	8.42093	-3.22467	0.00861734	0.120865	-2.7948
353242_at	353242	Mrpl21	mitochondrial ribosomal protein L21	TRUE	-0.462967	8.59522	-3.22398	0.00862772	0.120926	-2.79599
67939_at	67939	Prorsd1	prolyl-tRNA synthetase domain containing 1	TRUE	-0.419513	8.43323	-3.22239	0.00865142	0.120979	-2.7987
17261_at	17261	Mef2d	myocyte enhancer factor 2D	TRUE	-0.381899	10.1002	-3.22234	0.00865228	0.120979	-2.7988
320311_at	320311	Rnf152	ring finger protein 152	TRUE	0.468888	5.05953	3.22224	0.00865372	0.120979	-2.79896
17713_at	17713	Grpel1	GrpE-like 1, mitochondrial	TRUE	-0.387532	10.271	-3.22212	0.00865553	0.120979	-2.79917
93692_at	93692	Glrx	glutaredoxin	FALSE	0.443723	7.65966	3.2197	0.00869187	0.121273	-2.80332
229584_at	229584	Pogz	pogo transposable element with ZNF domain	FALSE	-0.467598	7.97883	-3.21956	0.00869394	0.121273	-2.80355
100503242_at	100503242	Scgb2b6	secretoglobin, family 2B, member 6	TRUE	0.404505	4.4548	3.21952	0.00869462	0.121273	-2.80363
12259_at	12259	C1qa	complement component 1, q subcomponent, alpha polypeptide	TRUE	0.5885	5.98956	3.21878	0.00870584	0.121346	-2.8049
100043067_at	100043067	Vmn1r158	vomeronasal 1 receptor 158	TRUE	0.402969	4.59521	3.21796	0.00871823	0.121434	-2.80631
21784_at	21784	Tff1	trefoil factor 1	TRUE	0.383958	7.41286	3.21747	0.00872563	0.121453	-2.80715
66902_at	66902	Mtap	methylthioadenosine phosphorylase	TRUE	-0.652181	9.46414	-3.21669	0.00873734	0.121532	-2.80848
67710_at	67710	Polr2g	polymerase (RNA) II (DNA directed) polypeptide G	TRUE	-0.44474	10.3363	-3.21582	0.00875051	0.121631	-2.80996
20624_at	20624	Eftud2	elongation factor Tu GTP binding domain containing 2	TRUE	-0.437684	7.10391	-3.21268	0.0087983	0.12215	-2.81535
269346_at	269346	Slc28a2	solute carrier family 28 (sodium-coupled nucleoside transporter), member 2	TRUE	-0.454219	9.6545	-3.21258	0.00879993	0.12215	-2.81553
15163_at	15163	Hcls1	hematopoietic cell specific Lyn substrate 1	TRUE	0.419222	11.037	3.21125	0.00882026	0.122291	-2.81782
19714_at	19714	Rev3l	REV3 like, DNA directed polymerase zeta catalytic subunit	TRUE	-0.588254	6.48028	-3.21108	0.00882289	0.122291	-2.81811
17420_at	17420	Mnat1	menage a trois 1	TRUE	-0.513766	7.92487	-3.21072	0.00882833	0.122291	-2.81872
60599_at	60599	Trp53inp1	transformation related protein 53 inducible nuclear protein 1	TRUE	-0.532331	7.94701	-3.21027	0.00883519	0.122302	-2.81949
12978_at	12978	Csf1r	colony stimulating factor 1 receptor	TRUE	0.411722	6.17116	3.20979	0.0088426	0.122321	-2.82032
57269_at	57269	Olfr1507	olfactory receptor 1507	TRUE	0.383455	5.9653	3.20928	0.00885041	0.122345	-2.82119
17254_at	17254	Slc3a2	solute carrier family 3 (activators of dibasic and neutral amino acid transport), member 2	TRUE	-0.391461	11.2854	-3.20856	0.00886145	0.122413	-2.82242
224250_at	224250	Cldnd1	claudin domain containing 1	TRUE	0.411216	12.0631	3.2062	0.00889779	0.122813	-2.82647
69269_at	69269	Scnm1	sodium channel modifier 1	TRUE	-0.44611	9.43665	-3.20589	0.00890258	0.122813	-2.827
383766_at	383766	Tldc2	TBC/LysM associated domain containing 2	TRUE	-0.423092	6.75365	-3.20332	0.00894239	0.123063	-2.83141
20362_at	20362	Sept8	septin 8	TRUE	0.367681	7.09767	3.20326	0.00894326	0.123063	-2.83151
66671_at	66671	Ccnh	cyclin H	TRUE	-0.544217	9.10725	-3.20317	0.00894467	0.123063	-2.83166
319638_at	319638	Nt5dc1	5'-nucleotidase domain containing 1	TRUE	-0.468936	8.03964	-3.20303	0.00894695	0.123063	-2.83191
64294_at	64294	Itm2c	integral membrane protein 2C	TRUE	0.436122	10.7252	3.20275	0.00895127	0.123063	-2.83239
101055953_at	101055953	LOC101055953	39S ribosomal protein L41, mitochondrial-like	TRUE	-0.487991	6.96994	-3.20111	0.00897667	0.123252	-2.83519
231004_at	231004	Samd11	sterile alpha motif domain containing 11	TRUE	0.43839	10.7832	3.20108	0.00897726	0.123252	-2.83526
227525_at	227525	Dclre1c	DNA cross-link repair 1C	TRUE	-0.522995	8.20829	-3.20022	0.00899062	0.123352	-2.83673
67683_at	67683	Pbdc1	polysaccharide biosynthesis domain containing 1	TRUE	-0.41294	7.86767	-3.19864	0.00901537	0.123607	-2.83944
105513_at	105513	Chmp7	charged multivesicular body protein 7	TRUE	-0.380033	9.27626	-3.19761	0.00903148	0.123715	-2.84121
225923_at	225923	Oosp3	oocyte secreted protein 3	TRUE	0.41266	5.48213	3.19655	0.00904801	0.123715	-2.84302
19651_at	19651	Rbl2	RB transcriptional corepressor like 2	TRUE	0.38412	11.4492	3.1963	0.00905201	0.123715	-2.84345
108897_at	108897	Aif1l	allograft inflammatory factor 1-like	TRUE	0.367996	7.23837	3.19624	0.00905286	0.123715	-2.84355
83395_at	83395	Sp6	trans-acting transcription factor 6	TRUE	0.461493	6.79476	3.19612	0.00905478	0.123715	-2.84376
70461_at	70461	Crtc3	CREB regulated transcription coactivator 3	TRUE	-0.410671	9.30309	-3.19578	0.00906008	0.123715	-2.84433
386649_at	386649	Nsfl1c	NSFL1 (p97) cofactor (p47)	TRUE	-0.523345	10.204	-3.19236	0.00911416	0.124322	-2.85022
18624_at	18624	Pepd	peptidase D	TRUE	-0.436002	7.62585	-3.1921	0.00911822	0.124322	-2.85066
67471_at	67471	Gpatch1	G patch domain containing 1	TRUE	-0.458552	7.1663	-3.19155	0.00912693	0.124322	-2.8516
242669_at	242669	Azin2	antizyme inhibitor 2	TRUE	0.427586	5.97599	3.1914	0.00912926	0.124322	-2.85185
18679_at	18679	Phka1	phosphorylase kinase alpha 1	FALSE	0.480269	5.34352	3.19094	0.00913653	0.124337	-2.85264
13722_at	13722	Aimp1	aminoacyl tRNA synthetase complex-interacting multifunctional protein 1	TRUE	-0.480559	8.36013	-3.19012	0.00914956	0.124382	-2.85405
84506_at	84506	Hamp	hepcidin antimicrobial peptide	TRUE	0.606664	4.65693	3.18996	0.00915215	0.124382	-2.85433
68098_at	68098	Rchy1	ring finger and CHY zinc finger domain containing 1	TRUE	-0.462139	9.58193	-3.1876	0.00918973	0.124808	-2.85837
77669_at	77669	Arhgef38	Rho guanine nucleotide exchange factor (GEF) 38	TRUE	0.373003	6.95008	3.18654	0.00920658	0.124953	-2.86019
16917_at	16917	Lmx1b	LIM homeobox transcription factor 1 beta	TRUE	0.370234	8.13422	3.18557	0.00922211	0.125006	-2.86185
228482_at	228482	Arhgap11a	Rho GTPase activating protein 11A	TRUE	0.458169	5.09676	3.18552	0.00922292	0.125006	-2.86194
16190_at	16190	Il4ra	interleukin 4 receptor, alpha	TRUE	-0.380306	11.8949	-3.1843	0.00924242	0.12512	-2.86402
56843_at	56843	Trpm5	transient receptor potential cation channel, subfamily M, member 5	TRUE	0.402131	4.76553	3.18422	0.00924378	0.12512	-2.86417
69274_at	69274	Ctdspl	CTD (carboxy-terminal domain, RNA polymerase II, polypeptide A) small phosphatase-like	TRUE	-0.405104	6.34482	-3.18331	0.00925845	0.12523	-2.86574
20431_at	20431	Pmel	premelanosome protein	TRUE	-0.372411	8.1675	-3.18255	0.00927066	0.12523	-2.86704
240047_at	240047	Mmp25	matrix metallopeptidase 25	FALSE	-0.426544	8.13665	-3.18227	0.00927506	0.12523	-2.86751
69440_at	69440	Dennd6b	DENN/MADD domain containing 6B	FALSE	-0.477943	8.74764	-3.18217	0.00927674	0.12523	-2.86769
20973_at	20973	Syngr2	synaptogyrin 2	TRUE	0.368998	10.2962	3.18153	0.00928698	0.125284	-2.86878
26356_at	26356	Ing1	inhibitor of growth family, member 1	TRUE	-0.456924	8.39399	-3.17975	0.00931582	0.125589	-2.87184
54672_at	54672	Adgrg3	adhesion G protein-coupled receptor G3	TRUE	0.366743	5.41267	3.17768	0.0093494	0.125902	-2.87539
28240_at	28240	Trpm2	transient receptor potential cation channel, subfamily M, member 2	TRUE	0.402107	5.67106	3.17752	0.00935195	0.125902	-2.87566
14251_at	14251	Flot1	flotillin 1	FALSE	0.425088	6.66174	3.17635	0.00937096	0.125902	-2.87767
22123_at	22123	Psmd3	proteasome (prosome, macropain) 26S subunit, non-ATPase, 3	TRUE	-0.401255	9.90962	-3.17631	0.0093716	0.125902	-2.87774
68537_at	68537	Mrpl13	mitochondrial ribosomal protein L13	TRUE	-0.502452	7.5645	-3.17616	0.00937403	0.125902	-2.87799
214895_at	214895	Lman2l	lectin, mannose-binding 2-like	TRUE	-0.410193	8.58076	-3.17601	0.00937656	0.125902	-2.87826
276742_at	276742	Taar7e	trace amine-associated receptor 7E	TRUE	0.399398	6.13442	3.17383	0.00941202	0.12609	-2.88199
11757_at	11757	Prdx3	peroxiredoxin 3	TRUE	-0.403318	7.99474	-3.17322	0.00942203	0.12609	-2.88304
14272_at	14272	Fnta	farnesyltransferase, CAAX box, alpha	TRUE	-0.3957	8.44855	-3.17318	0.00942275	0.12609	-2.88311
18771_at	18771	Pknox1	Pbx/knotted 1 homeobox	TRUE	-0.399643	7.95651	-3.17295	0.00942649	0.12609	-2.8835
13595_at	13595	Ebp	phenylalkylamine Ca2+ antagonist (emopamil) binding protein	TRUE	-0.486568	9.29115	-3.1728	0.00942897	0.12609	-2.88376
11699_at	11699	Ambp	alpha 1 microglobulin/bikunin	TRUE	0.390868	5.0734	3.17189	0.00944381	0.12609	-2.88532
22428_at	22428	Dctn6	dynactin 6	TRUE	-0.377528	10.125	-3.17165	0.0094478	0.12609	-2.88573
100503361_at	100503361	Tmem95	transmembrane protein 95	TRUE	0.371891	6.32112	3.17123	0.00945469	0.12609	-2.88645
78330_at	78330	Ndufv3	NADH dehydrogenase (ubiquinone) flavoprotein 3	TRUE	-0.452228	8.02267	-3.17122	0.00945485	0.12609	-2.88647
218865_at	218865	Chdh	choline dehydrogenase	TRUE	0.396371	6.84049	3.17112	0.0094564	0.12609	-2.88663
18393_at	18393	Orc2	origin recognition complex, subunit 2	TRUE	-0.363505	7.49706	-3.17094	0.00945942	0.12609	-2.88695
67416_at	67416	Armcx2	armadillo repeat containing, X-linked 2	TRUE	-0.498208	9.25257	-3.17022	0.00947134	0.126165	-2.88819
26397_at	26397	Map2k3	mitogen-activated protein kinase kinase 3	TRUE	0.481035	9.15675	3.16803	0.00950741	0.126304	-2.89195
100504474_at	100504474	Smlr1	small leucine-rich protein 1	TRUE	0.398029	7.24112	3.16746	0.00951683	0.126304	-2.89292
19141_at	19141	Lgmn	legumain	FALSE	0.423775	10.0552	3.16732	0.00951909	0.126304	-2.89316
108168302_at	108168302	Gm46563	predicted gene, 46563	FALSE	0.400169	7.16375	3.16705	0.00952352	0.126304	-2.89362
66231_at	66231	Thoc7	THO complex 7	TRUE	-0.431219	8.01786	-3.16667	0.00952986	0.126304	-2.89427
17395_at	17395	Mmp9	matrix metallopeptidase 9	TRUE	-0.471588	5.91765	-3.16652	0.00953238	0.126304	-2.89454
140570_at	140570	Plxnb2	plexin B2	TRUE	-0.401083	7.90028	-3.1663	0.00953601	0.126304	-2.89491
235044_at	235044	Plppr2	phospholipid phosphatase related 2	TRUE	0.446956	5.63297	3.16623	0.00953713	0.126304	-2.89503
11603_at	11603	Agrn	agrin	FALSE	0.412592	8.89036	3.16585	0.00954351	0.126304	-2.89569
56217_at	56217	Mpp5	membrane protein, palmitoylated 5 (MAGUK p55 subfamily member 5)	TRUE	0.392387	8.88164	3.16558	0.00954788	0.126304	-2.89614
114886_at	114886	Cygb	cytoglobin	TRUE	0.383358	7.3374	3.16541	0.0095507	0.126304	-2.89643
56513_at	56513	Pard6a	par-6 family cell polarity regulator alpha	TRUE	-0.415733	8.30073	-3.16403	0.00957364	0.126524	-2.8988
20855_at	20855	Stc1	stanniocalcin 1	TRUE	0.379151	6.25949	3.16053	0.00963201	0.127212	-2.9048
231668_at	231668	Vsig10	V-set and immunoglobulin domain containing 10	TRUE	-0.431121	8.72884	-3.1589	0.00965942	0.12749	-2.90761
26427_at	26427	Creb3l1	cAMP responsive element binding protein 3-like 1	TRUE	0.410683	6.71473	3.15704	0.00969057	0.127818	-2.91079
70348_at	70348	Ube2cbp	ubiquitin-conjugating enzyme E2C binding protein	TRUE	-0.565901	5.39322	-3.15416	0.00973931	0.128088	-2.91574
71881_at	71881	Apmap	adipocyte plasma membrane associated protein	FALSE	-0.416667	7.50591	-3.15398	0.00974237	0.128088	-2.91605
13685_at	13685	Eif4ebp1	eukaryotic translation initiation factor 4E binding protein 1	FALSE	-0.392482	7.19232	-3.15392	0.00974337	0.128088	-2.91615
14563_at	14563	Gdf5	growth differentiation factor 5	TRUE	0.374345	7.09282	3.15389	0.00974383	0.128088	-2.9162
66391_at	66391	Zbtb11os1	zinc finger and BTB domain containing 11, opposite strand 1	TRUE	-0.379675	8.23147	-3.15369	0.00974716	0.128088	-2.91653
52430_at	52430	Echdc2	enoyl Coenzyme A hydratase domain containing 2	TRUE	0.435501	9.05506	3.15357	0.00974923	0.128088	-2.91674
26893_at	26893	Cops6	COP9 signalosome subunit 6	TRUE	-0.542628	10.2374	-3.15289	0.00976079	0.128157	-2.91791
259106_at	259106	Olfr552	olfactory receptor 552	FALSE	0.377269	5.25014	3.15188	0.00977797	0.128298	-2.91965
20447_at	20447	St6galnac3	ST6 (alpha-N-acetyl-neuraminyl-2,3-beta-galactosyl-1,3)-N-acetylgalactosaminide alpha-2,6-sialyltransferase 3	TRUE	-0.391436	6.01666	-3.15109	0.00979139	0.128391	-2.921
20375_at	20375	Spi1	spleen focus forming virus (SFFV) proviral integration oncogene	TRUE	0.445625	5.6095	3.14988	0.00981189	0.128576	-2.92307
234967_at	234967	Slc36a4	solute carrier family 36 (proton/amino acid symporter), member 4	TRUE	0.365759	8.91631	3.14914	0.00982468	0.12866	-2.92435
230734_at	230734	Yrdc	yrdC domain containing (E.coli)	TRUE	-0.467096	7.41997	-3.14787	0.00984638	0.12886	-2.92653
76263_at	76263	Gstk1	glutathione S-transferase kappa 1	TRUE	-0.540454	6.17503	-3.14554	0.00988622	0.129267	-2.93052
71834_at	71834	Zbtb43	zinc finger and BTB domain containing 43	TRUE	-0.389446	6.63673	-3.14531	0.00989027	0.129267	-2.93092
68479_at	68479	Phf5a	PHD finger protein 5A	TRUE	-0.495836	9.17584	-3.14488	0.0098977	0.12928	-2.93166
19883_at	19883	Rora	RAR-related orphan receptor alpha	TRUE	0.445987	10.6898	3.14361	0.00991943	0.12948	-2.93382
68796_at	68796	Tmem214	transmembrane protein 214	TRUE	-0.371	8.66675	-3.14197	0.0099478	0.129735	-2.93664
67228_at	67228	Dph7	diphthamine biosynethesis 7	TRUE	-0.386137	6.77445	-3.14174	0.00995188	0.129735	-2.93705
20944_at	20944	Svs5	seminal vesicle secretory protein 5	TRUE	0.448779	5.36656	3.1403	0.00997668	0.129974	-2.9395
108154_at	108154	Adamts6	a disintegrin-like and metallopeptidase (reprolysin type) with thrombospondin type 1 motif, 6	TRUE	-0.363184	9.86949	-3.13948	0.00999101	0.130077	-2.94092
102747_at	102747	Lrrc49	leucine rich repeat containing 49	TRUE	0.501825	5.85243	3.13827	0.010012	0.130233	-2.94299
629378_at	629378	Dact3	dishevelled-binding antagonist of beta-catenin 3	TRUE	0.374245	6.66564	3.13804	0.0100159	0.130233	-2.94338
56748_at	56748	Nfu1	NFU1 iron-sulfur cluster scaffold	TRUE	-0.51095	7.61738	-3.13699	0.0100344	0.130284	-2.94519
258850_at	258850	Olfr295	olfactory receptor 295	FALSE	0.425076	5.9397	3.13685	0.0100368	0.130284	-2.94543
66119_at	66119	Tomm6	translocase of outer mitochondrial membrane 6 homolog (yeast)	TRUE	-0.391282	10.402	-3.13669	0.0100396	0.130284	-2.94571
52717_at	52717	Anapc16	anaphase promoting complex subunit 16	TRUE	-0.370821	9.40543	-3.13606	0.0100506	0.130284	-2.94679
76797_at	76797	2410137M14Rik	RIKEN cDNA 2410137M14 gene	TRUE	0.446928	5.31082	3.13596	0.0100522	0.130284	-2.94695
76217_at	76217	Jakmip2	janus kinase and microtubule interacting protein 2	TRUE	0.534105	5.10289	3.13497	0.0100697	0.130367	-2.94865
28114_at	28114	Nsun2	NOL1/NOP2/Sun domain family member 2	FALSE	-0.399733	7.70335	-3.13486	0.0100715	0.130367	-2.94884
69666_at	69666	Psmg4	proteasome (prosome, macropain) assembly chaperone 4	TRUE	-0.483887	6.99974	-3.13313	0.0101019	0.130676	-2.95181
12393_at	12393	Runx2	runt related transcription factor 2	TRUE	0.420568	11.0782	3.13224	0.0101176	0.130794	-2.95334
54636_at	54636	Wdr45	WD repeat domain 45	TRUE	-0.487775	9.66369	-3.13172	0.0101266	0.130828	-2.95422
58205_at	58205	Pdcd1lg2	programmed cell death 1 ligand 2	FALSE	0.478167	8.45389	3.13082	0.0101426	0.130914	-2.95577
18605_at	18605	Enpp1	ectonucleotide pyrophosphatase/phosphodiesterase 1	TRUE	-0.405082	8.3464	-3.13061	0.0101463	0.130914	-2.95613
632671_at	632671	Vmn2r18	vomeronasal 2, receptor 18	TRUE	0.409772	5.67732	3.13005	0.0101561	0.130957	-2.95709
16906_at	16906	Lmnb1	lamin B1	TRUE	0.512478	8.6839	3.12883	0.0101777	0.131151	-2.95918
85030_at	85030	Tnfrsf25	tumor necrosis factor receptor superfamily, member 25	TRUE	0.406797	11.0565	3.12599	0.0102282	0.131717	-2.96406
216011_at	216011	Lrrc20	leucine rich repeat containing 20	TRUE	-0.39958	6.20732	-3.12537	0.0102392	0.131775	-2.96512
76650_at	76650	Srxn1	sulfiredoxin 1 homolog (S. cerevisiae)	TRUE	0.45946	7.92423	3.12386	0.010266	0.132036	-2.9677
246084_at	246084	Defb35	defensin beta 35	TRUE	0.369499	9.28895	3.12288	0.0102836	0.132177	-2.96939
12951_at	12951	Crx	cone-rod homeobox	TRUE	0.359656	5.92104	3.12249	0.0102906	0.132183	-2.97006
53619_at	53619	Blcap	bladder cancer associated protein	TRUE	0.577674	9.73522	3.12184	0.0103023	0.132248	-2.97118
68897_at	68897	Disp1	dispatched RND transporter family member 1	TRUE	-0.416174	8.04681	-3.12046	0.0103271	0.132482	-2.97355
259004_at	259004	Olfr175-ps1	olfactory receptor 175, pseudogene 1	TRUE	0.383301	6.47072	3.11916	0.0103504	0.132698	-2.97578
330830_at	330830	Drc7	dynein regulatory complex subunit 7	TRUE	0.405856	4.84421	3.11793	0.0103725	0.132895	-2.97787
14130_at	14130	Fcgr2b	Fc receptor, IgG, low affinity IIb	TRUE	0.425083	6.91368	3.11727	0.0103844	0.132927	-2.97901
12822_at	12822	Col18a1	collagen, type XVIII, alpha 1	FALSE	0.581723	6.31806	3.11707	0.0103881	0.132927	-2.97936
328657_at	328657	Gm1968	predicted gene 1968	TRUE	0.427924	5.26491	3.11555	0.0104156	0.133103	-2.98197
66536_at	66536	Nipsnap3b	nipsnap homolog 3B (C. elegans)	TRUE	-0.408358	9.81794	-3.11545	0.0104173	0.133103	-2.98213
30956_at	30956	Aass	aminoadipate-semialdehyde synthase	FALSE	0.468068	4.64551	3.11516	0.0104227	0.133103	-2.98263
11830_at	11830	Aqp5	aquaporin 5	TRUE	0.418551	7.40971	3.11449	0.0104349	0.133103	-2.98379
14038_at	14038	Wfdc18	WAP four-disulfide core domain 18	TRUE	-0.561732	8.02746	-3.11448	0.0104349	0.133103	-2.98379
238328_at	238328	Vash1	vasohibin 1	TRUE	0.492946	6.66126	3.11392	0.0104452	0.133149	-2.98476
20599_at	20599	Smr3a	submaxillary gland androgen regulated protein 3A	TRUE	0.417297	4.43737	3.11262	0.0104688	0.133366	-2.98699
258186_at	258186	Olfr75-ps1	olfactory receptor 75, pseudogene 1	TRUE	0.381443	5.19096	3.11217	0.010477	0.133386	-2.98776
11634_at	11634	Aire	autoimmune regulator (autoimmune polyendocrinopathy candidiasis ectodermal dystrophy)	FALSE	0.392742	7.24845	3.11104	0.0104976	0.133565	-2.9897
24058_at	24058	Sigirr	single immunoglobulin and toll-interleukin 1 receptor (TIR) domain	TRUE	-0.395989	9.55112	-3.10997	0.0105172	0.133689	-2.99154
78521_at	78521	B230219D22Rik	RIKEN cDNA B230219D22 gene	TRUE	-0.355566	10.2928	-3.10978	0.0105207	0.133689	-2.99186
67426_at	67426	Coq8a	coenzyme Q8A	TRUE	0.485285	8.73504	3.10859	0.0105426	0.133883	-2.99391
21786_at	21786	Tff3	trefoil factor 3, intestinal	TRUE	-0.999083	8.70386	-3.10724	0.0105673	0.134112	-2.99622
75812_at	75812	Tasp1	taspase, threonine aspartase 1	TRUE	-0.394198	8.52329	-3.10642	0.0105824	0.134158	-2.99763
234734_at	234734	Aars	alanyl-tRNA synthetase	TRUE	-0.361703	8.46781	-3.10597	0.0105907	0.134158	-2.9984
215748_at	215748	Cnksr3	Cnksr family member 3	TRUE	-0.413422	7.985	-3.10596	0.0105909	0.134158	-2.99842
16891_at	16891	Lipg	lipase, endothelial	TRUE	0.40698	6.87031	3.10525	0.010604	0.134161	-2.99963
22334_at	22334	Vdac2	voltage-dependent anion channel 2	TRUE	-0.526954	10.0049	-3.10522	0.0106045	0.134161	-2.99968
18114_at	18114	Rrp1	ribosomal RNA processing 1 homolog (S. cerevisiae)	TRUE	-0.447213	10.1859	-3.10221	0.0106601	0.134668	-3.00484
52202_at	52202	Rbm34	RNA binding motif protein 34	TRUE	-0.369553	8.61647	-3.10203	0.0106635	0.134668	-3.00515
258859_at	258859	Olfr161	olfactory receptor 161	TRUE	0.386331	6.00486	3.10197	0.0106646	0.134668	-3.00526
67504_at	67504	Rnf151	ring finger protein 151	TRUE	0.443836	5.0508	3.10108	0.0106812	0.134793	-3.00678
67489_at	67489	Ap4b1	adaptor-related protein complex AP-4, beta 1	TRUE	-0.476429	8.17964	-3.09839	0.0107313	0.135341	-3.0114
16398_at	16398	Itga2	integrin alpha 2	TRUE	0.413842	7.59362	3.09663	0.0107643	0.135672	-3.01442
28295_at	28295	D10Jhu81e	DNA segment, Chr 10, Johns Hopkins University 81 expressed	TRUE	-0.383488	7.95996	-3.09548	0.0107859	0.13586	-3.0164
14694_at	14694	Rack1	receptor for activated C kinase 1	TRUE	-0.435953	10.8019	-3.0946	0.0108023	0.135863	-3.0179
67282_at	67282	Washc3	WASH complex subunit 3	TRUE	-0.451068	7.50504	-3.09431	0.0108078	0.135863	-3.01839
209513_at	209513	Taar4	trace amine-associated receptor 4	TRUE	0.401443	5.23797	3.09394	0.0108149	0.135863	-3.01904
16149_at	16149	Cd74	CD74 antigen (invariant polypeptide of major histocompatibility complex, class II antigen-associated)	TRUE	0.745364	8.49443	3.09383	0.0108168	0.135863	-3.01922
20359_at	20359	Sema6b	sema domain, transmembrane domain (TM), and cytoplasmic domain, (semaphorin) 6B	FALSE	0.394707	7.50132	3.09356	0.010822	0.135863	-3.01969
65960_at	65960	Twsg1	twisted gastrulation BMP signaling modulator 1	TRUE	-0.37925	9.86958	-3.09331	0.0108267	0.135863	-3.02012
27784_at	27784	Commd8	COMM domain containing 8	TRUE	-0.64755	9.41235	-3.09272	0.0108378	0.135869	-3.02113
28109_at	28109	D10Wsu102e	DNA segment, Chr 10, Wayne State University 102, expressed	FALSE	-0.432963	7.70539	-3.09248	0.0108423	0.135869	-3.02154
70120_at	70120	Yars2	tyrosyl-tRNA synthetase 2 (mitochondrial)	TRUE	-0.460267	7.94234	-3.09221	0.0108474	0.135869	-3.022
68202_at	68202	Ndufa5	NADH dehydrogenase (ubiquinone) 1 alpha subcomplex, 5	TRUE	-0.452415	11.2032	-3.09021	0.0108853	0.136191	-3.02544
72368_at	72368	Borcs8	BLOC-1 related complex subunit 8	FALSE	-0.38067	8.63566	-3.09007	0.0108879	0.136191	-3.02567
329727_at	329727	Dennd2c	DENN/MADD domain containing 2C	TRUE	0.379154	6.29412	3.08978	0.0108933	0.136191	-3.02616
107767_at	107767	Scamp1	secretory carrier membrane protein 1	FALSE	0.718671	5.36968	3.089	0.0109082	0.136292	-3.02751
192169_at	192169	Ufsp2	UFM1-specific peptidase 2	TRUE	0.386947	8.76436	3.08845	0.0109188	0.136309	-3.02846
653016_at	653016	Gm7325	predicted gene 7325	TRUE	0.365866	6.7009	3.08822	0.0109231	0.136309	-3.02885
237926_at	237926	Rsad1	radical S-adenosyl methionine domain containing 1	TRUE	0.375737	8.42417	3.0869	0.0109483	0.136478	-3.03112
74478_at	74478	Snx29	sorting nexin 29	TRUE	-0.460811	5.26176	-3.08656	0.0109547	0.136478	-3.0317
64335_at	64335	Svs3a	seminal vesicle secretory protein 3A	FALSE	0.477632	6.48018	3.08644	0.010957	0.136478	-3.0319
28254_at	28254	Slco1a6	solute carrier organic anion transporter family, member 1a6	FALSE	0.531662	3.9283	3.08568	0.0109715	0.136574	-3.0332
14676_at	14676	Gna15	guanine nucleotide binding protein, alpha 15	TRUE	0.393486	9.32007	3.0845	0.010994	0.136754	-3.03523
68816_at	68816	Ppil1	peptidylprolyl isomerase (cyclophilin)-like 1	FALSE	-0.469292	7.48598	-3.08398	0.0110041	0.136754	-3.03612
15903_at	15903	Id3	inhibitor of DNA binding 3	TRUE	-0.541465	5.78593	-3.08338	0.0110155	0.136754	-3.03715
78830_at	78830	Slc25a12	solute carrier family 25 (mitochondrial carrier, Aralar), member 12	TRUE	-0.449773	8.42252	-3.08315	0.0110199	0.136754	-3.03754
16416_at	16416	Itgb3	integrin beta 3	TRUE	0.413337	9.78786	3.08269	0.0110287	0.136754	-3.03833
12567_at	12567	Cdk4	cyclin-dependent kinase 4	TRUE	-0.437496	9.47044	-3.08247	0.011033	0.136754	-3.03871
13168_at	13168	Dbil5	diazepam binding inhibitor-like 5	TRUE	0.364489	6.47565	3.08244	0.0110335	0.136754	-3.03875
382207_at	382207	Jade3	jade family PHD finger 3	TRUE	-0.406567	7.8974	-3.07966	0.0110872	0.137204	-3.04353
108168658_at	108168658	LOC108168658	Y-linked testis-specific protein 1-like	TRUE	0.399204	8.37513	3.07955	0.0110892	0.137204	-3.04372
67122_at	67122	Nrarp	Notch-regulated ankyrin repeat protein	TRUE	-0.378651	6.84691	-3.07901	0.0110996	0.137204	-3.04464
234695_at	234695	Carmil2	capping protein regulator and myosin 1 linker 2	TRUE	-0.417698	9.94351	-3.07889	0.0111021	0.137204	-3.04485
26877_at	26877	B3galt1	UDP-Gal:betaGlcNAc beta 1,3-galactosyltransferase, polypeptide 1	TRUE	0.423128	5.72553	3.07879	0.0111039	0.137204	-3.04501
226830_at	226830	Smyd2	SET and MYND domain containing 2	TRUE	-0.608003	8.25504	-3.07769	0.0111252	0.137375	-3.04691
16971_at	16971	Lrp1	low density lipoprotein receptor-related protein 1	TRUE	0.504584	7.68994	3.07737	0.0111313	0.137375	-3.04745
12522_at	12522	Cd83	CD83 antigen	TRUE	0.439305	9.24824	3.0756	0.0111658	0.137557	-3.05049
627111_at	627111	Vmn2r92	vomeronasal 2, receptor 92	FALSE	0.482832	4.01877	3.07559	0.0111659	0.137557	-3.0505
269951_at	269951	Idh2	isocitrate dehydrogenase 2 (NADP+), mitochondrial	TRUE	-0.448115	8.49877	-3.07538	0.0111701	0.137557	-3.05087
17105_at	17105	Lyz2	lysozyme 2	TRUE	0.77726	6.34764	3.07509	0.0111756	0.137557	-3.05136
69574_at	69574	Cmbl	carboxymethylenebutenolidase-like (Pseudomonas)	TRUE	0.382522	5.7033	3.07486	0.0111802	0.137557	-3.05176
67842_at	67842	Nop9	NOP9 nucleolar protein	TRUE	-0.427436	8.3252	-3.07299	0.0112166	0.137797	-3.05496
68135_at	68135	Eif3h	eukaryotic translation initiation factor 3, subunit H	TRUE	-0.363732	11.5755	-3.07263	0.0112237	0.137797	-3.05558
237859_at	237859	Nsrp1	nuclear speckle regulatory protein 1	TRUE	-0.382823	8.11238	-3.07257	0.011225	0.137797	-3.05569
66222_at	66222	Serpinb1a	serine (or cysteine) peptidase inhibitor, clade B, member 1a	TRUE	-0.863068	9.47615	-3.07236	0.0112289	0.137797	-3.05604
58172_at	58172	Sertad2	SERTA domain containing 2	TRUE	-0.402303	8.86874	-3.07211	0.011234	0.137797	-3.05648
66656_at	66656	Eef1d	eukaryotic translation elongation factor 1 delta (guanine nucleotide exchange protein)	TRUE	-0.392789	10.3336	-3.07158	0.0112443	0.13784	-3.05739
14163_at	14163	Fgd1	FYVE, RhoGEF and PH domain containing 1	TRUE	0.369138	7.23162	3.06979	0.0112793	0.138168	-3.06045
75359_at	75359	4930555F03Rik	RIKEN cDNA 4930555F03 gene	TRUE	0.405142	6.61324	3.06951	0.0112848	0.138168	-3.06093
218756_at	218756	Slc4a7	solute carrier family 4, sodium bicarbonate cotransporter, member 7	TRUE	-0.482095	8.60726	-3.06713	0.0113318	0.138656	-3.06502
260305_at	260305	Nphp4	nephronophthisis 4 (juvenile) homolog (human)	FALSE	0.426246	8.24342	3.06656	0.011343	0.138656	-3.06599
66990_at	66990	Tmem134	transmembrane protein 134	TRUE	-0.397398	10.4513	-3.06645	0.0113453	0.138656	-3.06619
101502_at	101502	Hsd3b7	hydroxy-delta-5-steroid dehydrogenase, 3 beta- and steroid delta-isomerase 7	TRUE	0.351635	7.93607	3.06514	0.0113712	0.138889	-3.06844
68198_at	68198	Ndufb2	NADH dehydrogenase (ubiquinone) 1 beta subcomplex, 2	TRUE	-0.67909	9.30428	-3.06357	0.0114022	0.138997	-3.07112
170737_at	170737	Znrf1	zinc and ring finger 1	TRUE	-0.380937	11.9511	-3.06349	0.0114038	0.138997	-3.07125
67089_at	67089	Psmc6	proteasome (prosome, macropain) 26S subunit, ATPase, 6	TRUE	-0.416894	9.73976	-3.06343	0.0114051	0.138997	-3.07137
18459_at	18459	Pabpc2	poly(A) binding protein, cytoplasmic 2	TRUE	0.502806	4.71208	3.0633	0.0114077	0.138997	-3.07159
18637_at	18637	Pfdn2	prefoldin 2	TRUE	-0.529749	10.006	-3.06184	0.0114366	0.139236	-3.07408
17283_at	17283	Men1	multiple endocrine neoplasia 1	TRUE	-0.400452	9.05082	-3.06162	0.0114411	0.139236	-3.07447
27369_at	27369	Dguok	deoxyguanosine kinase	TRUE	-0.392803	9.3799	-3.05847	0.0115041	0.139918	-3.07987
17936_at	17936	Nab1	Ngfi-A binding protein 1	TRUE	0.368842	9.49467	3.05704	0.0115328	0.140183	-3.08233
74211_at	74211	1700017B05Rik	RIKEN cDNA 1700017B05 gene	TRUE	-0.354627	7.84889	-3.05667	0.0115403	0.140188	-3.08296
118453_at	118453	Mmp28	matrix metallopeptidase 28 (epilysin)	TRUE	0.420081	7.88227	3.05533	0.0115673	0.140391	-3.08526
99543_at	99543	Olfml3	olfactomedin-like 3	TRUE	-0.361238	7.22543	-3.05515	0.0115708	0.140391	-3.08556
16195_at	16195	Il6st	interleukin 6 signal transducer	TRUE	-0.390825	11.8504	-3.05263	0.0116217	0.140923	-3.08988
216873_at	216873	Spag7	sperm associated antigen 7	FALSE	-0.655343	7.58634	-3.05211	0.0116323	0.140967	-3.09078
67719_at	67719	2310057J18Rik	RIKEN cDNA 2310057J18 gene	TRUE	0.450076	4.95006	3.05034	0.0116682	0.141317	-3.09381
259100_at	259100	Olfr666	olfactory receptor 666	TRUE	0.351871	6.79709	3.04969	0.0116815	0.141392	-3.09492
66687_at	66687	Tbc1d15	TBC1 domain family, member 15	TRUE	-0.558781	7.82916	-3.0476	0.0117242	0.141769	-3.09851
75424_at	75424	Zfp820	zinc finger protein 820	TRUE	0.444958	6.25252	3.04747	0.0117267	0.141769	-3.09872
52589_at	52589	Ncald	neurocalcin delta	FALSE	0.502659	5.97463	3.04672	0.0117422	0.141841	-3.10002
23836_at	23836	Cdh20	cadherin 20	TRUE	0.4478	5.24881	3.04649	0.0117468	0.141841	-3.10041
18708_at	18708	Pik3r1	phosphatidylinositol 3-kinase, regulatory subunit, polypeptide 1 (p85 alpha)	FALSE	-0.39087	10.7187	-3.04557	0.0117657	0.141985	-3.10199
215028_at	215028	Prl3d2	prolactin family 3, subfamily d, member 1	TRUE	0.386828	5.56138	3.04422	0.0117935	0.142235	-3.10431
66060_at	66060	Cystm1	cysteine-rich transmembrane module containing 1	TRUE	0.37079	7.89568	3.04309	0.0118167	0.142409	-3.10624
69178_at	69178	Snx5	sorting nexin 5	TRUE	-0.382215	11.1921	-3.04283	0.0118221	0.142409	-3.10669
545428_at	545428	Ccdc141	coiled-coil domain containing 141	TRUE	0.385001	6.96358	3.04167	0.0118459	0.14247	-3.10867
68197_at	68197	Ndufc2	NADH dehydrogenase (ubiquinone) 1, subcomplex unknown, 2	TRUE	-0.465381	9.77668	-3.0414	0.0118515	0.14247	-3.10914
228366_at	228366	Large2	LARGE xylosyl- and glucuronyltransferase 2	TRUE	0.431693	6.88879	3.04124	0.0118549	0.14247	-3.10942
11857_at	11857	Arhgdib	Rho, GDP dissociation inhibitor (GDI) beta	TRUE	-0.346392	11.1306	-3.04121	0.0118554	0.14247	-3.10946
338366_at	338366	Mia3	melanoma inhibitory activity 3	FALSE	-0.393044	8.8318	-3.03986	0.0118833	0.14272	-3.11177
12469_at	12469	Cct8	chaperonin containing Tcp1, subunit 8 (theta)	TRUE	-0.442401	11.3118	-3.03947	0.0118915	0.142734	-3.11245
78246_at	78246	Phf23	PHD finger protein 23	TRUE	-0.507883	7.64874	-3.0391	0.0118992	0.14274	-3.11309
170787_at	170787	Hdac10	histone deacetylase 10	TRUE	-0.479683	8.37768	-3.03779	0.0119262	0.142915	-3.11532
223455_at	223455	March6	membrane-associated ring finger (C3HC4) 6	TRUE	-0.378374	10.6228	-3.03771	0.0119279	0.142915	-3.11546
80979_at	80979	Slc26a5	solute carrier family 26, member 5	TRUE	0.384667	6.44941	3.03719	0.0119388	0.142961	-3.11636
114565_at	114565	Zbtb21	zinc finger and BTB domain containing 21	TRUE	-0.433891	8.37128	-3.03644	0.0119544	0.143063	-3.11764
14571_at	14571	Gpd2	glycerol phosphate dehydrogenase 2, mitochondrial	TRUE	0.356082	8.28137	3.03535	0.0119772	0.14325	-3.11951
20850_at	20850	Stat5a	signal transducer and activator of transcription 5A	TRUE	0.402764	9.66609	3.03466	0.0119916	0.143337	-3.1207
20907_at	20907	Stx1a	syntaxin 1A (brain)	TRUE	-0.402533	7.7399	-3.03387	0.0120082	0.143347	-3.12205
21333_at	21333	Tac1	tachykinin 1	TRUE	-0.84158	5.61126	-3.03332	0.0120197	0.143347	-3.123
11468_at	11468	Actg2	actin, gamma 2, smooth muscle, enteric	TRUE	-0.470294	6.26912	-3.03317	0.0120227	0.143347	-3.12324
22059_at	22059	Trp53	transformation related protein 53	TRUE	-0.34965	10.4069	-3.03291	0.0120283	0.143347	-3.1237
214572_at	214572	Prmt7	protein arginine N-methyltransferase 7	TRUE	-0.407046	8.89124	-3.03278	0.0120309	0.143347	-3.12391
12352_at	12352	Car5a	carbonic anhydrase 5a, mitochondrial	TRUE	0.365255	6.55901	3.03258	0.0120352	0.143347	-3.12426
64453_at	64453	Zfp280b	zinc finger protein 280B	TRUE	-0.373299	7.44079	-3.03174	0.0120529	0.143473	-3.1257
56079_at	56079	Astn2	astrotactin 2	TRUE	0.458844	6.38366	3.03033	0.0120826	0.143742	-3.12813
19362_at	19362	Rad51ap1	RAD51 associated protein 1	FALSE	0.390517	4.34772	3.02953	0.0120994	0.143856	-3.12949
19299_at	19299	Abcd3	ATP-binding cassette, sub-family D (ALD), member 3	TRUE	0.391662	5.0837	3.0292	0.0121064	0.143856	-3.13006
75416_at	75416	Nop14	NOP14 nucleolar protein	TRUE	-0.552635	9.90524	-3.02789	0.0121341	0.144038	-3.1323
18755_at	18755	Prkch	protein kinase C, eta	TRUE	-0.363091	11.7793	-3.02779	0.012136	0.144038	-3.13246
19691_at	19691	Recql	RecQ protein-like	TRUE	-0.407706	9.30095	-3.02678	0.0121576	0.144193	-3.13421
140497_at	140497	Cd300c2	CD300C molecule 2	TRUE	0.466073	6.39448	3.0265	0.0121635	0.144193	-3.13468
329910_at	329910	Acot11	acyl-CoA thioesterase 11	TRUE	0.353164	8.00526	3.02613	0.0121712	0.1442	-3.13531
18039_at	18039	Nefl	neurofilament, light polypeptide	TRUE	0.484504	6.82019	3.02534	0.0121881	0.144213	-3.13667
17304_at	17304	Mfge8	milk fat globule-EGF factor 8 protein	TRUE	0.368493	7.53907	3.02489	0.0121976	0.144213	-3.13743
242484_at	242484	D630039A03Rik	RIKEN cDNA D630039A03 gene	TRUE	0.386361	7.3963	3.02424	0.0122115	0.144213	-3.13855
67008_at	67008	Yae1d1	Yae1 domain containing 1	TRUE	-0.35934	8.15024	-3.02424	0.0122115	0.144213	-3.13856
20230_at	20230	Satb1	special AT-rich sequence binding protein 1	TRUE	-0.387971	10.7771	-3.02411	0.0122142	0.144213	-3.13877
19891_at	19891	Rpa2	replication protein A2	TRUE	-0.34679	8.57871	-3.02399	0.0122169	0.144213	-3.13899
106143_at	106143	Cggbp1	CGG triplet repeat binding protein 1	TRUE	-0.373084	9.49881	-3.02373	0.0122224	0.144213	-3.13944
231713_at	231713	Naa25	N(alpha)-acetyltransferase 25, NatB auxiliary subunit	TRUE	-0.379662	7.03242	-3.02241	0.0122505	0.144459	-3.14169
78798_at	78798	Eml4	echinoderm microtubule associated protein like 4	TRUE	-0.441055	9.17521	-3.02062	0.0122888	0.144827	-3.14476
24087_at	24087	Tll2	tolloid-like 2	TRUE	0.368522	7.40522	3.01981	0.0123062	0.144947	-3.14615
74918_at	74918	Iqca	IQ motif containing with AAA domain	TRUE	0.36702	5.16454	3.01761	0.0123536	0.145348	-3.14993
67072_at	67072	Cdc37l1	cell division cycle 37-like 1	TRUE	-0.391634	7.26014	-3.01756	0.0123547	0.145348	-3.15001
21346_at	21346	Tagln2	transgelin 2	FALSE	0.38037	10.1366	3.01719	0.0123626	0.145356	-3.15064
26961_at	26961	Rpl8	ribosomal protein L8	TRUE	-0.362453	12.2367	-3.01505	0.0124088	0.145815	-3.15431
72238_at	72238	Tbc1d5	TBC1 domain family, member 5	TRUE	0.35099	9.96921	3.01276	0.0124585	0.146313	-3.15824
56632_at	56632	Sphk2	sphingosine kinase 2	TRUE	-0.366622	6.58337	-3.01224	0.0124698	0.146323	-3.15912
210503_at	210503	Zfp677	zinc finger protein 677	TRUE	-0.3484	8.47685	-3.01198	0.0124754	0.146323	-3.15957
68603_at	68603	Pmvk	phosphomevalonate kinase	TRUE	-0.575149	7.4583	-3.01139	0.0124883	0.146323	-3.16058
58231_at	58231	Stk4	serine/threonine kinase 4	FALSE	-0.408759	10.1308	-3.01139	0.0124884	0.146323	-3.16059
231147_at	231147	Sh3tc1	SH3 domain and tetratricopeptide repeats 1	FALSE	0.406837	6.78734	3.01089	0.0124993	0.146365	-3.16144
66622_at	66622	Ubr7	ubiquitin protein ligase E3 component n-recognin 7 (putative)	TRUE	-0.380946	7.46206	-3.00971	0.012525	0.146582	-3.16347
268297_at	268297	Scml4	sex comb on midleg-like 4 (Drosophila)	TRUE	-0.461139	8.18243	-3.00904	0.0125396	0.146666	-3.16461
13358_at	13358	Slc25a1	solute carrier family 25 (mitochondrial carrier, citrate transporter), member 1	TRUE	0.362421	9.82576	3.00853	0.0125509	0.146713	-3.16549
22590_at	22590	Xpa	xeroderma pigmentosum, complementation group A	TRUE	-0.390789	7.69449	-3.00669	0.0125912	0.1471	-3.16864
18719_at	18719	Pip5k1b	phosphatidylinositol-4-phosphate 5-kinase, type 1 beta	TRUE	0.392267	8.25661	3.00445	0.0126405	0.14759	-3.17248
209354_at	209354	Eif2b1	eukaryotic translation initiation factor 2B, subunit 1 (alpha)	TRUE	-0.368935	8.11967	-3.00374	0.0126561	0.147686	-3.17369
54198_at	54198	Snx3	sorting nexin 3	TRUE	-0.372895	10.6405	-3.0022	0.0126902	0.147999	-3.17634
15132_at	15132	Hbb-bh1	hemoglobin Z, beta-like embryonic chain	TRUE	0.398969	4.75401	3.00075	0.0127223	0.148287	-3.17882
319713_at	319713	Ablim3	actin binding LIM protein family, member 3	TRUE	0.569687	7.08001	2.99861	0.01277	0.148757	-3.18249
257884_at	257884	Olfr744	olfactory receptor 744	FALSE	0.359051	5.54133	2.99818	0.0127796	0.148764	-3.18323
258609_at	258609	Olfr305	olfactory receptor 305	TRUE	0.489761	4.93196	2.99792	0.0127854	0.148764	-3.18367
94063_at	94063	Mrpl16	mitochondrial ribosomal protein L16	TRUE	-0.363791	7.69198	-2.99711	0.0128033	0.148887	-3.18505
26889_at	26889	Cln8	ceroid-lipofuscinosis, neuronal 8	TRUE	-0.546637	8.03322	-2.99655	0.0128159	0.148897	-3.18602
68981_at	68981	Snrpa1	small nuclear ribonucleoprotein polypeptide A'	TRUE	-0.341064	9.50667	-2.99641	0.012819	0.148897	-3.18625
74182_at	74182	Gpcpd1	glycerophosphocholine phosphodiesterase 1	TRUE	-0.35982	9.94149	-2.99545	0.0128407	0.149063	-3.18791
67537_at	67537	Glipr1l2	GLI pathogenesis-related 1 like 2	TRUE	0.394988	5.70081	2.99504	0.0128497	0.149082	-3.1886
210035_at	210035	Nemp1	nuclear envelope integral membrane protein 1	TRUE	-0.485576	7.23621	-2.99458	0.0128601	0.149116	-3.18939
15401_at	15401	Hoxa4	homeobox A4	TRUE	0.389301	7.38169	2.99338	0.0128871	0.149344	-3.19145
28015_at	28015	Polr2m	polymerase (RNA) II (DNA directed) polypeptide M	TRUE	-0.448862	9.78043	-2.9928	0.0129	0.149407	-3.19243
381045_at	381045	Ccdc58	coiled-coil domain containing 58	FALSE	-0.58683	8.51577	-2.9919	0.0129204	0.149518	-3.19398
78751_at	78751	Zc3h6	zinc finger CCCH type containing 6	TRUE	-0.381826	5.92754	-2.99172	0.0129244	0.149518	-3.19429
102545_at	102545	Cmtm7	CKLF-like MARVEL transmembrane domain containing 7	TRUE	0.468084	8.0162	2.98922	0.0129809	0.150085	-3.19857
11624_at	11624	Ahrr	aryl-hydrocarbon receptor repressor	TRUE	0.351532	8.57662	2.98843	0.0129989	0.150126	-3.19993
100043757_at	100043757	Zfp831	zinc finger protein 831	TRUE	-0.482349	8.09523	-2.98841	0.0129994	0.150126	-3.19997
67731_at	67731	Fbxo32	F-box protein 32	FALSE	-0.575392	7.45111	-2.98672	0.0130377	0.150483	-3.20286
18726_at	18726	Lilra6	leukocyte immunoglobulin-like receptor, subfamily A (with TM domain), member 6	TRUE	0.397807	5.06253	2.98568	0.0130615	0.150671	-3.20465
258281_at	258281	Olfr780	olfactory receptor 780	TRUE	0.403014	4.40609	2.98499	0.0130771	0.150764	-3.20582
19192_at	19192	Psme3	proteaseome (prosome, macropain) activator subunit 3 (PA28 gamma, Ki)	TRUE	-0.439892	9.57861	-2.98451	0.0130881	0.150783	-3.20665
76629_at	76629	Wbscr28	Williams-Beuren syndrome chromosome region 28 (human)	FALSE	0.420293	6.7417	2.98402	0.0130994	0.150783	-3.20749
231805_at	231805	Pilra	paired immunoglobin-like type 2 receptor alpha	TRUE	0.351252	5.79206	2.98394	0.0131011	0.150783	-3.20762
547168_at	547168	Rhox7a	reproductive homeobox 7A	TRUE	0.345951	9.3489	2.9809	0.0131708	0.151498	-3.21283
21939_at	21939	Cd40	CD40 antigen	FALSE	0.429163	7.68695	2.97882	0.0132188	0.151964	-3.2164
16438_at	16438	Itpr1	inositol 1,4,5-trisphosphate receptor 1	TRUE	0.365026	10.8805	2.97833	0.01323	0.152005	-3.21723
170756_at	170756	Slc8b1	solute carrier family 8 (sodium/lithium/calcium exchanger), member B1	FALSE	0.364892	7.92314	2.97624	0.0132785	0.152436	-3.22081
83493_at	83493	Sacm1l	SAC1 suppressor of actin mutations 1-like (yeast)	FALSE	0.433803	8.75569	2.97606	0.0132827	0.152436	-3.22112
627607_at	627607	Lrrc74a	leucine rich repeat containing 74A	TRUE	0.346201	5.1414	2.97399	0.0133307	0.152889	-3.22467
20617_at	20617	Snca	synuclein, alpha	TRUE	0.379329	6.6853	2.9736	0.0133398	0.152889	-3.22533
223701_at	223701	Mkl1	MKL (megakaryoblastic leukemia)/myocardin-like 1	TRUE	-0.371304	9.29491	-2.97338	0.0133448	0.152889	-3.22571
15567_at	15567	Slc6a4	solute carrier family 6 (neurotransmitter transporter, serotonin), member 4	TRUE	0.339852	6.05476	2.97219	0.0133727	0.153121	-3.22775
71952_at	71952	Riox1	ribosomal oxygenase 1	TRUE	-0.410071	7.08293	-2.9708	0.0134051	0.153404	-3.23012
100034684_at	100034684	BC100530	cDNA sequence BC100530	FALSE	0.64359	5.74041	2.96988	0.0134267	0.153557	-3.2317
69028_at	69028	Mitd1	MIT, microtubule interacting and transport, domain containing 1	TRUE	-0.433165	8.87906	-2.96958	0.0134337	0.153557	-3.23221
26366_at	26366	Ceacam10	carcinoembryonic antigen-related cell adhesion molecule 10	TRUE	-0.369341	6.76919	-2.96863	0.013456	0.15365	-3.23384
258701_at	258701	Olfr401	olfactory receptor 401	TRUE	0.363929	5.65794	2.96859	0.0134571	0.15365	-3.23392
14261_at	14261	Fmo1	flavin containing monooxygenase 1	TRUE	0.362293	7.48007	2.96707	0.0134927	0.15397	-3.23652
64435_at	64435	Fcamr	Fc receptor, IgA, IgM, high affinity	TRUE	0.397989	7.08751	2.96633	0.0135101	0.154029	-3.23778
328779_at	328779	Hs3st6	heparan sulfate (glucosamine) 3-O-sulfotransferase 6	TRUE	0.437878	6.64339	2.96594	0.0135194	0.154029	-3.23845
75786_at	75786	Ckap5	cytoskeleton associated protein 5	TRUE	0.366771	9.97385	2.96588	0.0135209	0.154029	-3.23856
52530_at	52530	Nhp2	NHP2 ribonucleoprotein	FALSE	-0.636866	9.0221	-2.96511	0.013539	0.154149	-3.23988
106869_at	106869	Tnfaip8	tumor necrosis factor, alpha-induced protein 8	TRUE	-0.416316	7.69894	-2.96379	0.0135702	0.154398	-3.24213
328695_at	328695	Gm813	predicted gene 813	TRUE	0.363555	5.03124	2.9633	0.0135818	0.154398	-3.24297
56613_at	56613	Rps6ka4	ribosomal protein S6 kinase, polypeptide 4	TRUE	0.362558	7.8882	2.96318	0.0135847	0.154398	-3.24318
66229_at	66229	Rpl7l1	ribosomal protein L7-like 1	TRUE	-0.42414	9.73966	-2.96283	0.0135931	0.154398	-3.24378
27801_at	27801	Zdhhc8	zinc finger, DHHC domain containing 8	FALSE	-0.469132	9.67386	-2.96239	0.0136035	0.154398	-3.24453
16205_at	16205	Gimap1	GTPase, IMAP family member 1	TRUE	-0.358205	8.36734	-2.96224	0.0136069	0.154398	-3.24478
414077_at	414077	Wdr83os	WD repeat domain 83 opposite strand	TRUE	-0.414394	7.21753	-2.96158	0.0136227	0.15449	-3.24592
74213_at	74213	Rbm26	RNA binding motif protein 26	TRUE	-0.470732	7.55835	-2.96119	0.0136321	0.15451	-3.24659
66419_at	66419	Mrpl11	mitochondrial ribosomal protein L11	TRUE	-0.583548	8.66867	-2.96081	0.013641	0.154512	-3.24724
14610_at	14610	Gja10	gap junction protein, alpha 10	TRUE	0.472616	5.69094	2.96054	0.0136476	0.154512	-3.24771
83962_at	83962	Btbd1	BTB (POZ) domain containing 1	TRUE	-0.511655	10.0718	-2.95912	0.0136814	0.154777	-3.25013
24108_at	24108	Ubd	ubiquitin D	TRUE	0.591199	5.1217	2.95891	0.0136864	0.154777	-3.25049
72900_at	72900	Ndufv2	NADH dehydrogenase (ubiquinone) flavoprotein 2	TRUE	-0.366735	9.71865	-2.95843	0.0136978	0.154819	-3.25131
105734733_at	105734733	Gm13030	predicted gene 13030	FALSE	0.356353	5.74539	2.95778	0.0137134	0.154908	-3.25242
97064_at	97064	Wwtr1	WW domain containing transcription regulator 1	TRUE	0.394862	6.51611	2.95657	0.0137424	0.155149	-3.2545
14389_at	14389	Gab2	growth factor receptor bound protein 2-associated protein 2	TRUE	0.360193	6.33757	2.95483	0.0137843	0.155534	-3.25748
66532_at	66532	Rep15	RAB15 effector protein	TRUE	-0.377369	7.23998	-2.95396	0.0138051	0.155683	-3.25896
30938_at	30938	Fgd3	FYVE, RhoGEF and PH domain containing 3	TRUE	-0.407678	8.12726	-2.9532	0.0138235	0.155803	-3.26027
224904_at	224904	2410015M20Rik	RIKEN cDNA 2410015M20 gene	TRUE	-0.371722	9.25245	-2.95275	0.0138345	0.155839	-3.26104
58194_at	58194	Sh3kbp1	SH3-domain kinase binding protein 1	TRUE	-0.370578	10.2546	-2.9519	0.0138549	0.15594	-3.26249
235134_at	235134	Nfrkb	nuclear factor related to kappa B binding protein	TRUE	-0.371029	9.69135	-2.95174	0.0138589	0.15594	-3.26277
207304_at	207304	Hectd1	HECT domain containing 1	TRUE	-0.409946	9.44951	-2.95085	0.0138805	0.156039	-3.2643
214048_at	214048	Larp1b	La ribonucleoprotein domain family, member 1B	TRUE	-0.391108	6.88026	-2.95073	0.0138833	0.156039	-3.26449
29815_at	29815	Bcar3	breast cancer anti-estrogen resistance 3	TRUE	-0.383124	7.57907	-2.94929	0.0139183	0.156346	-3.26696
20495_at	20495	Slc12a1	solute carrier family 12, member 1	TRUE	0.387533	5.73514	2.94894	0.0139269	0.156355	-3.26757
12370_at	12370	Casp8	caspase 8	TRUE	-0.335193	10.4263	-2.94775	0.0139557	0.156592	-3.2696
193740_at	193740	Hspa1a	heat shock protein 1A	TRUE	-0.550363	10.9446	-2.94694	0.0139755	0.156727	-3.27099
258516_at	258516	Olfr850	olfactory receptor 850	TRUE	0.343478	5.52556	2.94539	0.0140135	0.157013	-3.27364
225192_at	225192	Hrh4	histamine receptor H4	TRUE	0.357046	4.9864	2.94526	0.0140167	0.157013	-3.27387
54199_at	54199	Ccrl2	chemokine (C-C motif) receptor-like 2	TRUE	0.485729	6.78432	2.9449	0.0140254	0.157023	-3.27447
72139_at	72139	2610044O15Rik8	RIKEN cDNA 2610044O15 gene	TRUE	-0.450467	8.38044	-2.94177	0.0141025	0.157742	-3.27984
245884_at	245884	Fam71f2	family with sequence similarity 71, member F2	TRUE	0.399577	7.06212	2.94165	0.0141052	0.157742	-3.28004
18033_at	18033	Nfkb1	nuclear factor of kappa light polypeptide gene enhancer in B cells 1, p105	TRUE	0.375683	12.0003	2.93997	0.0141469	0.15812	-3.28292
104349_at	104349	Zfp119a	zinc finger protein 119a	TRUE	-0.408791	8.69439	-2.93898	0.0141712	0.158225	-3.28461
66922_at	66922	Rras2	related RAS viral (r-ras) oncogene 2	TRUE	-0.356015	9.97174	-2.93889	0.0141735	0.158225	-3.28476
56280_at	56280	Mrpl37	mitochondrial ribosomal protein L37	TRUE	-0.358003	10.712	-2.93844	0.0141846	0.158225	-3.28554
11829_at	11829	Aqp4	aquaporin 4	TRUE	0.37608	5.32135	2.93832	0.0141877	0.158225	-3.28575
240427_at	240427	Setbp1	SET binding protein 1	TRUE	-0.460348	8.53548	-2.9368	0.0142252	0.158358	-3.28833
76687_at	76687	Spcs3	signal peptidase complex subunit 3 homolog (S. cerevisiae)	TRUE	0.393463	9.29884	2.93675	0.0142265	0.158358	-3.28842
67618_at	67618	Aasdhppt	aminoadipate-semialdehyde dehydrogenase-phosphopantetheinyl transferase	FALSE	-0.55397	9.31853	-2.93675	0.0142266	0.158358	-3.28843
58248_at	58248	1700123O20Rik	RIKEN cDNA 1700123O20 gene	TRUE	-0.43398	8.78917	-2.93628	0.0142384	0.158358	-3.28924
207740_at	207740	Ubald1	UBA-like domain containing 1	TRUE	-0.363281	10.0825	-2.93571	0.0142524	0.158358	-3.29021
69546_at	69546	Mapk1ip1	mitogen-activated protein kinase 1 interacting protein 1	FALSE	-0.395692	9.937	-2.93568	0.0142532	0.158358	-3.29026
211556_at	211556	Ap1ar	adaptor-related protein complex 1 associated regulatory protein	TRUE	-0.360692	7.68754	-2.93562	0.0142546	0.158358	-3.29036
234723_at	234723	Txnl4b	thioredoxin-like 4B	TRUE	-0.362591	8.65189	-2.93451	0.0142823	0.158435	-3.29226
22612_at	22612	Yes1	YES proto-oncogene 1, Src family tyrosine kinase	TRUE	0.424004	5.7495	2.93442	0.0142846	0.158435	-3.29242
99730_at	99730	Taf13	TATA-box binding protein associated factor 13	TRUE	-0.574591	5.6696	-2.93406	0.0142936	0.158435	-3.29304
11443_at	11443	Chrnb1	cholinergic receptor, nicotinic, beta polypeptide 1 (muscle)	TRUE	0.372677	7.22498	2.93399	0.0142953	0.158435	-3.29315
244864_at	244864	Layn	layilin	TRUE	0.394112	5.30784	2.93377	0.0143009	0.158435	-3.29353
52686_at	52686	Mettl2	methyltransferase like 2	TRUE	-0.502265	8.31797	-2.93327	0.0143133	0.158485	-3.29438
70144_at	70144	Lrch3	leucine-rich repeats and calponin homology (CH) domain containing 3	TRUE	0.347876	11.0525	2.93271	0.0143274	0.158553	-3.29534
225256_at	225256	Dsg1b	desmoglein 1 beta	FALSE	0.406245	5.72957	2.93232	0.014337	0.158573	-3.296
245841_at	245841	Polr2h	polymerase (RNA) II (DNA directed) polypeptide H	TRUE	-0.470237	9.42829	-2.93172	0.0143521	0.158583	-3.29703
100041958_at	100041958	Gm3591	predicted gene 3591	TRUE	0.369614	10.0346	2.93166	0.0143536	0.158583	-3.29714
14786_at	14786	Grb7	growth factor receptor bound protein 7	TRUE	-0.384611	9.34388	-2.93126	0.0143637	0.158607	-3.29783
52468_at	52468	Ctdsp2	CTD (carboxy-terminal domain, RNA polymerase II, polypeptide A) small phosphatase 2	TRUE	-0.492387	6.7156	-2.9302	0.0143902	0.158724	-3.29963
13853_at	13853	Epm2a	epilepsy, progressive myoclonic epilepsy, type 2 gene alpha	TRUE	0.414909	7.41267	2.93004	0.0143942	0.158724	-3.2999
52857_at	52857	Gramd1a	GRAM domain containing 1A	TRUE	0.33565	10.5319	2.92979	0.0144007	0.158724	-3.30035
53975_at	53975	Ddx20	DEAD (Asp-Glu-Ala-Asp) box polypeptide 20	TRUE	-0.36399	8.03934	-2.92958	0.0144058	0.158724	-3.30069
76187_at	76187	Adhfe1	alcohol dehydrogenase, iron containing, 1	TRUE	0.411051	6.89746	2.92837	0.0144363	0.158973	-3.30276
207278_at	207278	Fchsd2	FCH and double SH3 domains 2	TRUE	0.377169	7.47665	2.92655	0.0144825	0.159272	-3.30589
68744_at	68744	Zfp740	zinc finger protein 740	TRUE	-0.441425	8.88836	-2.92644	0.0144852	0.159272	-3.30607
27388_at	27388	Ptdss2	phosphatidylserine synthase 2	TRUE	0.346046	7.62183	2.92636	0.0144872	0.159272	-3.30621
108052_at	108052	Slc14a1	solute carrier family 14 (urea transporter), member 1	TRUE	-0.622693	8.63279	-2.92498	0.0145222	0.15957	-3.30857
76425_at	76425	Gid8	GID complex subunit 8	FALSE	-0.478614	7.97224	-2.92459	0.014532	0.159591	-3.30924
223664_at	223664	Lrrc14	leucine rich repeat containing 14	TRUE	-0.342332	7.81632	-2.92338	0.0145628	0.159775	-3.31131
67876_at	67876	Coq10b	coenzyme Q10B	TRUE	-0.387892	9.94087	-2.92331	0.0145647	0.159775	-3.31143
67529_at	67529	Fgfr1op2	FGFR1 oncogene partner 2	TRUE	-0.51767	7.79502	-2.92286	0.014576	0.159786	-3.31219
57748_at	57748	Jmy	junction-mediating and regulatory protein	TRUE	-0.73656	8.47898	-2.92254	0.0145843	0.159786	-3.31275
241520_at	241520	Fam171b	family with sequence similarity 171, member B	TRUE	0.416464	5.62855	2.92227	0.0145912	0.159786	-3.31321
230796_at	230796	Wdtc1	WD and tetratricopeptide repeats 1	TRUE	-0.368741	9.65019	-2.92176	0.014604	0.159786	-3.31407
223690_at	223690	Ankrd54	ankyrin repeat domain 54	TRUE	-0.355175	6.96016	-2.92171	0.0146053	0.159786	-3.31416
78834_at	78834	Zfp623	zinc finger protein 623	TRUE	-0.337582	8.11909	-2.92086	0.0146272	0.159883	-3.31563
22035_at	22035	Tnfsf10	tumor necrosis factor (ligand) superfamily, member 10	FALSE	0.622839	8.16842	2.92074	0.01463	0.159883	-3.31582
30924_at	30924	Angptl3	angiopoietin-like 3	FALSE	0.408325	4.77476	2.91971	0.0146564	0.160084	-3.31758
109660_at	109660	Ctrl	chymotrypsin-like	TRUE	0.450025	6.99936	2.91907	0.0146728	0.160144	-3.31867
234836_at	234836	Il17c	interleukin 17C	TRUE	0.351586	8.47909	2.9186	0.0146849	0.160144	-3.31948
545531_at	545531	Gm5848	predicted pseudogene 5848	TRUE	-0.391493	9.30967	-2.91834	0.0146916	0.160144	-3.31993
56031_at	56031	Ppie	peptidylprolyl isomerase E (cyclophilin E)	TRUE	-0.488744	8.06411	-2.91826	0.0146938	0.160144	-3.32007
14062_at	14062	F2r	coagulation factor II (thrombin) receptor	TRUE	-0.396228	8.07161	-2.91644	0.0147406	0.160481	-3.32318
108673_at	108673	Ccdc86	coiled-coil domain containing 86	TRUE	-0.441906	7.18271	-2.91639	0.0147418	0.160481	-3.32326
214642_at	214642	Cped1	cadherin-like and PC-esterase domain containing 1	TRUE	0.429013	5.00416	2.91613	0.0147485	0.160481	-3.32371
625123_at	625123	Gm6557	predicted gene 6557	TRUE	0.395984	6.79065	2.91506	0.0147761	0.160694	-3.32554
11601_at	11601	Angpt2	angiopoietin 2	TRUE	-0.356912	6.89341	-2.91422	0.0147978	0.16078	-3.32697
225872_at	225872	Npas4	neuronal PAS domain protein 4	FALSE	-0.405803	5.30579	-2.91394	0.014805	0.16078	-3.32745
72650_at	72650	2810006K23Rik	RIKEN cDNA 2810006K23 gene	TRUE	0.378304	5.71572	2.91383	0.0148079	0.16078	-3.32765
20606_at	20606	Sstr2	somatostatin receptor 2	TRUE	-0.436611	5.75164	-2.91302	0.0148288	0.160844	-3.32902
238247_at	238247	Arid4a	AT rich interactive domain 4A (RBP1-like)	TRUE	-0.365579	9.85371	-2.91273	0.0148364	0.160844	-3.32953
19170_at	19170	Psmb1	proteasome (prosome, macropain) subunit, beta type 1	TRUE	-0.372145	11.4468	-2.91259	0.01484	0.160844	-3.32976
258819_at	258819	Olfr640	olfactory receptor 640	TRUE	0.335634	5.03669	2.91199	0.0148556	0.160844	-3.33079
80283_at	80283	Abtb1	ankyrin repeat and BTB (POZ) domain containing 1	FALSE	-0.591753	7.00867	-2.91161	0.0148654	0.160844	-3.33144
11933_at	11933	Atp1b3	ATPase, Na+/K+ transporting, beta 3 polypeptide	TRUE	-0.370672	11.9245	-2.91161	0.0148655	0.160844	-3.33145
140491_at	140491	Ppp1r3a	protein phosphatase 1, regulatory (inhibitor) subunit 3A	TRUE	0.346177	4.886	2.91145	0.0148697	0.160844	-3.33172
18373_at	18373	Olfr9	olfactory receptor 9	TRUE	0.52652	5.78477	2.91106	0.0148797	0.160865	-3.33238
67739_at	67739	Slc48a1	solute carrier family 48 (heme transporter), member 1	TRUE	-0.41608	8.90728	-2.91048	0.0148948	0.160922	-3.33337
360213_at	360213	Trim46	tripartite motif-containing 46	FALSE	0.366695	8.23501	2.91025	0.0149009	0.160922	-3.33377
574403_at	574403	Fam196b	family with sequence similarity 196, member B	TRUE	0.376302	9.053	2.90963	0.014917	0.16096	-3.33483
75406_at	75406	Ndufs7	NADH dehydrogenase (ubiquinone) Fe-S protein 7	FALSE	-0.376293	7.7031	-2.90903	0.0149328	0.16096	-3.33586
19070_at	19070	Mob4	MOB family member 4, phocein	TRUE	-0.347803	9.97411	-2.90899	0.0149338	0.16096	-3.33593
77974_at	77974	Rdh12	retinol dehydrogenase 12	FALSE	-0.452408	7.87402	-2.90861	0.0149437	0.16096	-3.33658
69376_at	69376	Zpbp2	zona pellucida binding protein 2	FALSE	-0.513118	5.42535	-2.90858	0.0149444	0.16096	-3.33663
18567_at	18567	Pdcd2	programmed cell death 2	TRUE	-0.407717	9.92869	-2.90827	0.0149525	0.160961	-3.33716
80720_at	80720	Pbx4	pre B cell leukemia homeobox 4	TRUE	0.401136	5.98835	2.90766	0.0149684	0.161046	-3.33819
21828_at	21828	Thbs4	thrombospondin 4	TRUE	0.358103	8.47089	2.90629	0.0150044	0.161348	-3.34055
73728_at	73728	Psd	pleckstrin and Sec7 domain containing	TRUE	0.371802	9.41533	2.90557	0.0150233	0.161465	-3.34178
104625_at	104625	Cnot6	CCR4-NOT transcription complex, subunit 6	TRUE	-0.397492	9.48906	-2.90481	0.0150432	0.161592	-3.34307
276950_at	276950	Slfn8	schlafen 8	FALSE	0.429518	9.24446	2.90339	0.0150806	0.161907	-3.3455
109672_at	109672	Cyb5a	cytochrome b5 type A (microsomal)	TRUE	-0.438786	10.5644	-2.90125	0.0151371	0.162427	-3.34916
17974_at	17974	Nck2	non-catalytic region of tyrosine kinase adaptor protein 2	TRUE	0.337338	8.40503	2.89944	0.0151851	0.162856	-3.35226
383103_at	383103	Tvp23a	trans-golgi network vesicle protein 23A	TRUE	0.352574	7.21674	2.89832	0.0152148	0.163006	-3.35417
212514_at	212514	Spice1	spindle and centriole associated protein 1	TRUE	-0.42444	6.67733	-2.8983	0.0152153	0.163006	-3.3542
12729_at	12729	Clns1a	chloride channel, nucleotide-sensitive, 1A	FALSE	-0.458465	7.99747	-2.89797	0.0152242	0.163014	-3.35477
666317_at	666317	Prl2c1	Prolactin family 2, subfamily c, member 1	TRUE	0.411104	4.81657	2.89724	0.0152437	0.163047	-3.35602
16162_at	16162	Il12rb2	interleukin 12 receptor, beta 2	TRUE	-0.367993	7.33016	-2.89717	0.0152454	0.163047	-3.35613
67177_at	67177	Cdt1	chromatin licensing and DNA replication factor 1	TRUE	-0.343504	8.51838	-2.89694	0.0152515	0.163047	-3.35653
218734_at	218734	3830406C13Rik	RIKEN cDNA 3830406C13 gene	TRUE	-0.53457	5.37105	-2.89585	0.0152808	0.163273	-3.3584
13105_at	13105	Cyp2d9	cytochrome P450, family 2, subfamily d, polypeptide 9	TRUE	0.341681	9.28379	2.89502	0.0153028	0.163422	-3.35981
237339_at	237339	L3mbtl3	l(3)mbt-like 3 (Drosophila)	FALSE	-0.431788	7.96845	-2.89459	0.0153143	0.163458	-3.36054
50527_at	50527	Ero1l	ERO1-like (S. cerevisiae)	TRUE	0.371675	9.81264	2.89399	0.0153304	0.163543	-3.36157
103742_at	103742	Mien1	migration and invasion enhancer 1	TRUE	-0.452676	10.5087	-2.89358	0.0153415	0.163575	-3.36228
67602_at	67602	Necap1	NECAP endocytosis associated 1	TRUE	-0.375901	8.30199	-2.89227	0.0153767	0.163863	-3.36452
27398_at	27398	Mrpl2	mitochondrial ribosomal protein L2	TRUE	-0.341193	8.74656	-2.89146	0.0153984	0.164008	-3.3659
243983_at	243983	Zdhhc13	zinc finger, DHHC domain containing 13	TRUE	-0.535356	7.86289	-2.89079	0.0154163	0.164112	-3.36704
67091_at	67091	Trappc6a	trafficking protein particle complex 6A	TRUE	-0.348038	8.90948	-2.89032	0.0154291	0.164161	-3.36785
235344_at	235344	Sik2	salt inducible kinase 2	TRUE	-0.351075	8.01354	-2.8898	0.0154431	0.164224	-3.36873
24088_at	24088	Tlr2	toll-like receptor 2	TRUE	0.359854	7.55425	2.88834	0.0154825	0.164556	-3.37123
69605_at	69605	Lnpk	lunapark, ER junction formation factor	TRUE	-0.361203	4.25815	-2.88776	0.0154982	0.164636	-3.37221
272359_at	272359	Irf2bp1	interferon regulatory factor 2 binding protein 1	TRUE	-0.432885	7.33979	-2.88672	0.0155266	0.164794	-3.374
232196_at	232196	C87436	expressed sequence C87436	TRUE	-0.386066	5.39838	-2.88661	0.0155295	0.164794	-3.37419
219150_at	219150	Hmbox1	homeobox containing 1	TRUE	-0.337365	9.14282	-2.88582	0.0155509	0.164916	-3.37554
17286_at	17286	Meox2	mesenchyme homeobox 2	TRUE	0.366024	4.41999	2.88549	0.01556	0.164916	-3.3761
227933_at	227933	Ccdc148	coiled-coil domain containing 148	TRUE	0.433106	6.26423	2.88485	0.0155775	0.164916	-3.3772
66353_at	66353	Riiad1	regulatory subunit of type II PKA R-subunit (RIIa) domain containing 1	TRUE	0.412038	6.59887	2.8848	0.0155786	0.164916	-3.37727
26562_at	26562	Ncdn	neurochondrin	TRUE	-0.40792	8.24679	-2.88454	0.0155857	0.164916	-3.37772
140740_at	140740	Sec63	SEC63-like (S. cerevisiae)	TRUE	-0.385565	9.51684	-2.88438	0.01559	0.164916	-3.37799
66412_at	66412	Arrdc4	arrestin domain containing 4	TRUE	-0.357498	10.0017	-2.88373	0.0156079	0.165017	-3.37911
234725_at	234725	Zfp612	zinc finger protein 612	TRUE	0.430967	6.82903	2.88307	0.0156258	0.16512	-3.38023
54324_at	54324	Arhgef5	Rho guanine nucleotide exchange factor (GEF) 5	TRUE	0.391735	7.63256	2.88243	0.0156434	0.16522	-3.38133
72103_at	72103	Aplf	aprataxin and PNKP like factor	TRUE	-0.466071	7.1164	-2.87929	0.0157295	0.165975	-3.3867
68031_at	68031	Rnf146	ring finger protein 146	TRUE	-0.526536	7.4425	-2.87922	0.0157314	0.165975	-3.38682
56524_at	56524	Mpp6	membrane protein, palmitoylated 6 (MAGUK p55 subfamily member 6)	FALSE	0.434263	7.47606	2.87835	0.0157554	0.166142	-3.38831
73830_at	73830	Eif3k	eukaryotic translation initiation factor 3, subunit K	TRUE	-0.36785	9.49612	-2.87749	0.0157791	0.166203	-3.38977
14976_at	14976	Pfdn6	prefoldin subunit 6	TRUE	-0.430678	9.68645	-2.87742	0.015781	0.166203	-3.38989
100041139_at	100041139	Gm3159	predicted gene 3159	TRUE	0.595548	7.11377	2.87724	0.0157861	0.166203	-3.3902
21877_at	21877	Tk1	thymidine kinase 1	TRUE	0.355122	7.32761	2.87538	0.0158374	0.166657	-3.39338
68067_at	68067	Mrnip	MRN complex interacting protein	TRUE	0.438641	7.1914	2.8744	0.0158646	0.166856	-3.39505
212377_at	212377	Mms22l	MMS22-like, DNA repair protein	TRUE	0.333122	6.75129	2.87347	0.0158905	0.166974	-3.39665
75622_at	75622	Spaca3	sperm acrosome associated 3	TRUE	0.378362	7.34656	2.8734	0.0158924	0.166974	-3.39677
12359_at	12359	Cat	catalase	TRUE	-0.355038	9.68128	-2.87078	0.0159654	0.167523	-3.40125
333182_at	333182	Cox6b2	cytochrome c oxidase subunit VIb polypeptide 2	TRUE	0.34193	5.39835	2.87042	0.0159754	0.167523	-3.40185
83429_at	83429	Ctns	cystinosis, nephropathic	TRUE	-0.327294	6.40705	-2.87038	0.0159764	0.167523	-3.40192
18584_at	18584	Pde8a	phosphodiesterase 8A	TRUE	0.356948	9.64715	2.87024	0.0159803	0.167523	-3.40215
432478_at	432478	Tmprss9	transmembrane protease, serine 9	TRUE	0.375145	6.9241	2.86979	0.0159929	0.167523	-3.40292
66310_at	66310	Dpy30	dpy-30, histone methyltransferase complex regulatory subunit	TRUE	-0.396668	9.3198	-2.86973	0.0159946	0.167523	-3.40302
66102_at	66102	Cxcl16	chemokine (C-X-C motif) ligand 16	FALSE	0.397906	8.83337	2.86928	0.0160073	0.167569	-3.4038
11974_at	11974	Atp6v0e	ATPase, H+ transporting, lysosomal V0 subunit E	TRUE	-0.450474	9.58832	-2.8676	0.0160543	0.167974	-3.40667
14420_at	14420	Galc	galactosylceramidase	TRUE	0.530359	6.31997	2.86684	0.0160758	0.168111	-3.40797
100340_at	100340	Smpdl3b	sphingomyelin phosphodiesterase, acid-like 3B	TRUE	-0.394737	7.50534	-2.86642	0.0160876	0.168147	-3.40869
54123_at	54123	Irf7	interferon regulatory factor 7	FALSE	-0.684279	9.18523	-2.86542	0.0161157	0.168354	-3.4104
56368_at	56368	Cyb561d2	cytochrome b-561 domain containing 2	FALSE	-0.45047	8.31646	-2.86461	0.0161385	0.168505	-3.41178
231430_at	231430	Cox18	cytochrome c oxidase assembly protein 18	TRUE	-0.346889	8.6035	-2.86396	0.0161569	0.168609	-3.41289
210105_at	210105	Zfp719	zinc finger protein 719	TRUE	0.334976	8.97537	2.86354	0.0161687	0.168645	-3.4136
109241_at	109241	Mbd5	methyl-CpG binding domain protein 5	FALSE	-0.376328	8.67014	-2.86204	0.0162113	0.168958	-3.41617
235132_at	235132	Zbtb44	zinc finger and BTB domain containing 44	TRUE	-0.327437	8.43734	-2.86171	0.0162205	0.168958	-3.41672
330189_at	330189	Tmem120b	transmembrane protein 120B	FALSE	0.368068	8.30827	2.8616	0.0162238	0.168958	-3.41693
67269_at	67269	Agtpbp1	ATP/GTP binding protein 1	TRUE	-0.365797	7.22504	-2.86088	0.0162441	0.169082	-3.41815
66966_at	66966	Trit1	tRNA isopentenyltransferase 1	TRUE	-0.467526	6.77865	-2.86004	0.016268	0.169233	-3.41958
626359_at	626359	Wdr93	WD repeat domain 93	TRUE	0.385694	5.88062	2.85927	0.01629	0.169233	-3.4209
380921_at	380921	Dgkh	diacylglycerol kinase, eta	TRUE	0.349517	7.80214	2.8592	0.0162919	0.169233	-3.42102
19065_at	19065	Npy4r	neuropeptide Y receptor Y4	FALSE	0.376837	5.54836	2.85919	0.0162923	0.169233	-3.42104
231396_at	231396	Ugt2b36	UDP glucuronosyltransferase 2 family, polypeptide B36	TRUE	0.390544	5.59074	2.8583	0.0163176	0.169236	-3.42256
67417_at	67417	Ears2	glutamyl-tRNA synthetase 2, mitochondrial	TRUE	-0.393244	7.06202	-2.85827	0.0163185	0.169236	-3.42261
12297_at	12297	Cacnb3	calcium channel, voltage-dependent, beta 3 subunit	TRUE	0.353484	6.70701	2.85822	0.0163198	0.169236	-3.42269
100125339_at	100125339	A230020J21Rik	RIKEN cDNA A230020J21 gene	TRUE	-0.403421	7.26677	-2.8579	0.0163291	0.169236	-3.42324
258416_at	258416	Olfr888	olfactory receptor 888	TRUE	0.340551	5.32707	2.8577	0.0163346	0.169236	-3.42357
268390_at	268390	Ahsa2	AHA1, activator of heat shock protein ATPase 2	TRUE	-0.359249	10.5274	-2.8567	0.0163634	0.169447	-3.42529
258428_at	258428	Olfr998	olfactory receptor 998	TRUE	0.425108	4.68864	2.85619	0.016378	0.16949	-3.42616
329693_at	329693	Fcrl5	Fc receptor-like 5	TRUE	0.327793	4.78672	2.85597	0.0163844	0.16949	-3.42654
100040591_at	100040591	Kcnj13	potassium inwardly-rectifying channel, subfamily J, member 13	TRUE	0.409687	9.07491	2.85546	0.0163988	0.169552	-3.4274
17110_at	17110	Lyz1	lysozyme 1	TRUE	0.41779	5.44647	2.85463	0.0164227	0.169713	-3.42883
110842_at	110842	Etfa	electron transferring flavoprotein, alpha polypeptide	TRUE	-0.465116	8.79535	-2.85393	0.0164427	0.169832	-3.43001
106389_at	106389	Eaf2	ELL associated factor 2	TRUE	-0.379924	5.04579	-2.85295	0.016471	0.170037	-3.43169
16646_at	16646	Kpna1	karyopherin (importin) alpha 1	TRUE	-0.478287	7.8622	-2.8523	0.0164896	0.170142	-3.43279
107094_at	107094	Rrp12	ribosomal RNA processing 12 homolog (S. cerevisiae)	TRUE	-0.340408	6.86295	-2.85175	0.0165056	0.17022	-3.43374
636187_at	636187	Gm20764	predicted gene, 20764	TRUE	-0.369858	8.23564	-2.85077	0.016534	0.170425	-3.43542
100041279_at	100041279	Gm3248	predicted gene 3248	TRUE	0.431625	4.55457	2.8495	0.0165706	0.170715	-3.43758
68153_at	68153	Gtf2e2	general transcription factor II E, polypeptide 2 (beta subunit)	TRUE	-0.478283	7.37536	-2.84895	0.0165865	0.170763	-3.43851
333789_at	333789	N4bp2	NEDD4 binding protein 2	TRUE	-0.392396	8.31636	-2.84876	0.0165922	0.170763	-3.43885
209815_at	209815	Tbc1d25	TBC1 domain family, member 25	TRUE	-0.351365	8.27181	-2.84846	0.0166007	0.170764	-3.43935
77032_at	77032	Tstd3	thiosulfate sulfurtransferase (rhodanese)-like domain containing 3	TRUE	0.429059	8.07332	2.84695	0.0166448	0.171046	-3.44194
67738_at	67738	Ppid	peptidylprolyl isomerase D (cyclophilin D)	TRUE	-0.38117	8.51617	-2.84694	0.0166451	0.171046	-3.44196
77744_at	77744	Bora	bora, aurora kinase A activator	FALSE	-0.388746	8.12049	-2.84578	0.0166788	0.171187	-3.44393
20148_at	20148	Dhrs3	dehydrogenase/reductase (SDR family) member 3	TRUE	0.404042	11.6783	2.84563	0.0166832	0.171187	-3.44419
78803_at	78803	Fbxo43	F-box protein 43	FALSE	0.419515	5.9563	2.84559	0.0166844	0.171187	-3.44425
320633_at	320633	Zbtb26	zinc finger and BTB domain containing 26	TRUE	0.400912	5.97159	2.84407	0.0167288	0.171555	-3.44685
59052_at	59052	Mettl9	methyltransferase like 9	TRUE	-0.453308	9.08167	-2.84315	0.0167556	0.171743	-3.44841
229488_at	229488	Fam160a1	family with sequence similarity 160, member A1	TRUE	-0.497162	7.90854	-2.84262	0.0167713	0.171816	-3.44932
14569_at	14569	Gdi2	guanosine diphosphate (GDP) dissociation inhibitor 2	TRUE	-0.425877	10.536	-2.84199	0.0167898	0.171918	-3.4504
235504_at	235504	Slc17a5	solute carrier family 17 (anion/sugar transporter), member 5	TRUE	-0.432253	8.77108	-2.84118	0.0168135	0.172073	-3.45178
27632_at	27632	Nelfe	negative elongation factor complex member E, Rdbp	TRUE	-0.497546	9.12198	-2.84057	0.0168314	0.172169	-3.45281
22144_at	22144	Tuba3a	tubulin, alpha 3A	TRUE	-0.372794	7.6529	-2.83894	0.0168795	0.172517	-3.4556
69683_at	69683	Emc10	ER membrane protein complex subunit 10	TRUE	-0.378339	9.26003	-2.83884	0.0168825	0.172517	-3.45577
72290_at	72290	Lsm11	U7 snRNP-specific Sm-like protein LSM11	TRUE	-0.352997	6.77489	-2.83809	0.0169046	0.17257	-3.45705
211666_at	211666	Mgst2	microsomal glutathione S-transferase 2	TRUE	-0.356236	11.2764	-2.83779	0.0169134	0.17257	-3.45756
16825_at	16825	Ldb1	LIM domain binding 1	TRUE	-0.374363	10.895	-2.83779	0.0169134	0.17257	-3.45756
215384_at	215384	Fcgbp	Fc fragment of IgG binding protein	TRUE	-0.692183	8.54057	-2.83701	0.0169365	0.172718	-3.45889
116870_at	116870	Mta1	metastasis associated 1	TRUE	-0.339189	9.06865	-2.83657	0.0169498	0.172744	-3.45965
100503908_at	100503908	Gm19956	predicted gene, 19956	TRUE	0.423044	6.39654	2.83635	0.0169562	0.172744	-3.46002
66607_at	66607	Ms4a4d	membrane-spanning 4-domains, subfamily A, member 4D	TRUE	-0.615215	6.64893	-2.83539	0.0169848	0.172879	-3.46167
18983_at	18983	Cnot7	CCR4-NOT transcription complex, subunit 7	TRUE	-0.426308	10.5368	-2.83503	0.0169953	0.172879	-3.46227
627009_at	627009	Gm13125	predicted gene 13125	TRUE	0.378434	4.70334	2.83494	0.0169981	0.172879	-3.46243
66152_at	66152	Uqcr10	ubiquinol-cytochrome c reductase, complex III subunit X	TRUE	-0.496958	10.7119	-2.83475	0.0170038	0.172879	-3.46276
94178_at	94178	Mcoln1	mucolipin 1	TRUE	-0.440678	9.36874	-2.83394	0.017028	0.173037	-3.46414
69672_at	69672	Txndc15	thioredoxin domain containing 15	TRUE	-0.362412	9.04916	-2.83184	0.0170904	0.173524	-3.46772
56551_at	56551	Txn2	thioredoxin 2	TRUE	-0.486886	7.67334	-2.83175	0.0170931	0.173524	-3.46787
229317_at	229317	Eif2a	eukaryotic translation initiation factor 2A	TRUE	-0.345275	7.06528	-2.8312	0.0171097	0.173606	-3.46882
50523_at	50523	Lats2	large tumor suppressor 2	TRUE	-0.501288	7.18928	-2.83008	0.0171433	0.173834	-3.47073
75124_at	75124	Nxnl2	nucleoredoxin-like 2	TRUE	0.47786	7.86027	2.82939	0.0171638	0.173834	-3.47189
76108_at	76108	Rap2a	RAS related protein 2a	TRUE	0.567603	8.95363	2.82913	0.0171716	0.173834	-3.47234
57778_at	57778	Fmnl1	formin-like 1	TRUE	0.332492	10.9148	2.82903	0.0171746	0.173834	-3.4725
15183_at	15183	Hdac3	histone deacetylase 3	FALSE	-0.458144	9.91216	-2.82901	0.0171754	0.173834	-3.47255
77951_at	77951	Cyp20a1	cytochrome P450, family 20, subfamily a, polypeptide 1	TRUE	0.381281	9.06884	2.82866	0.0171859	0.173834	-3.47314
66917_at	66917	Chordc1	cysteine and histidine-rich domain (CHORD)-containing, zinc-binding protein 1	TRUE	-0.380862	9.72765	-2.82831	0.0171965	0.173834	-3.47375
192678_at	192678	Rassf3	Ras association (RalGDS/AF-6) domain family member 3	FALSE	-0.447	8.48866	-2.82815	0.0172012	0.173834	-3.47402
320635_at	320635	Cyb5r2	cytochrome b5 reductase 2	TRUE	0.367958	4.77729	2.82755	0.0172191	0.173927	-3.47503
19356_at	19356	Rad17	RAD17 checkpoint clamp loader component	TRUE	-0.345103	7.52301	-2.82611	0.0172627	0.17428	-3.4775
26406_at	26406	Map3k3	mitogen-activated protein kinase kinase kinase 3	TRUE	-0.420679	9.32417	-2.82542	0.0172835	0.174357	-3.47867
226144_at	226144	Erlin1	ER lipid raft associated 1	TRUE	-0.512595	8.64584	-2.82521	0.01729	0.174357	-3.47904
56636_at	56636	Fgf21	fibroblast growth factor 21	TRUE	0.336212	6.52577	2.82484	0.0173009	0.174357	-3.47965
333654_at	333654	Ppp1r13l	protein phosphatase 1, regulatory (inhibitor) subunit 13 like	FALSE	0.464715	6.74305	2.82471	0.017305	0.174357	-3.47988
[truncated: 18,142 more rows]
